# Supplementary material for: Loss of FCoV-23 spike domain 0 enhances fusogenicity and entry kinetics
Source: Nature. 2025 Jul 9;645(8079):235–43. doi: 10.1038/s41586-025-09155-z (PMC12408340; doi:10.1038/s41586-025-09155-z)
Supplement: Supplementary file 4 — Source Data Figs. 2–4 and Source Data Extended Data Figs. 2, 3, 5 and 7–9 [file 41586_2025_9155_MOESM4_ESM.xlsx]

## Sheet: Fig2a
Fig2A_FCoV-23_APNs_1µM_01
Time (s)	Feline APN	Canine APN	Porcine APN	Human wt APN	Human R741T APN	Feline T742R APN
0	-0.0035741	0.00205681	-0.0006491	0.00015995	-0.0002561	0.00333
0.2	0.00944822	0.021295	-0.0056193	0.00304469	0.0001003	0.00413022
0.4	0.0273314	0.051375	-0.0044364	0.00338122	0.00127487	0.0046267
0.6	0.0487691	0.0867242	-0.0022132	0.00490177	0.00011178	0.00229911
0.8	0.0723069	0.124245	-0.0035994	0.00314835	-0.0006824	0.00599955
1	0.0931386	0.159879	-0.0041791	0.0020335	0.0008144	0.0062326
1.2	0.115551	0.196826	-0.0026113	0.00599655	-0.0031583	0.0069013
1.4	0.139587	0.232022	-0.0003487	0.00472852	-0.0006651	0.00563539
1.6	0.155743	0.258743	-0.0022762	0.00537556	0.00021543	0.0111499
1.8	0.174287	0.29822	0.00107759	0.00493851	5.63e-05	0.00830499
2	0.195518	0.328688	-0.0001128	0.00353294	0.00097646	0.00932039
2.2	0.214561	0.353455	0.00221974	0.00670603	0.00474032	0.00731892
2.4	0.23333	0.376111	4.17e-05	0.00640097	0.00541939	0.00898142
2.6	0.242611	0.405315	0.00288269	0.00490647	0.00308629	0.00990135
2.8	0.259565	0.433557	-0.0018373	0.0051426	0.00388296	0.0072139
3	0.278496	0.455595	0.00055689	0.00789598	0.0019116	0.00927798
3.2	0.28913	0.47801	0.00214556	0.00678334	0.00464614	0.00949023
3.4	0.303341	0.498191	0.0029065	0.00972882	0.00620346	0.0117538
3.6	0.316648	0.515819	0.00200173	0.00915009	0.00706761	0.0140456
3.8	0.335897	0.534749	0.00402746	0.00698271	0.00405316	0.0130574
4	0.346774	0.554947	0.00175247	0.0095396	0.00368773	0.0133625
4.2	0.364091	0.574901	0.00366193	0.00572297	0.00641172	0.0139634
4.4	0.37126	0.590467	0.00184467	0.00757071	0.00998931	0.0124528
4.6	0.386185	0.602559	0.00335953	0.00482309	0.0037645	0.0125156
4.8	0.399204	0.624142	0.00286967	0.00520167	0.00723242	0.0134716
5	0.409977	0.637447	0.00162709	0.00698584	0.00793757	0.0121075
5.2	0.418165	0.652947	0.00563702	0.00719201	0.00563751	0.0125841
5.4	0.427959	0.665901	0.00459379	0.00689384	0.00669821	0.016584
5.6	0.438608	0.678457	0.00880319	0.0102322	0.00455971	0.0165192
5.8	0.448378	0.693683	0.00564131	0.0107762	0.00738229	0.015701
6	0.461371	0.705611	0.00475794	0.00392416	0.00593202	0.0158663
6.2	0.469406	0.709544	0.00606924	0.008322	0.00847174	0.0158176
6.4	0.476079	0.723758	0.00418702	0.00856638	0.00545244	0.016625
6.6	0.490138	0.734403	0.00645873	0.00997585	0.00600805	0.019628
6.8	0.492592	0.749122	0.00988474	0.00948277	0.00741907	0.0167985
7	0.507133	0.759643	0.00941986	0.00773901	0.00807031	0.0144077
7.2	0.51323	0.769409	0.00816816	0.00646976	0.00875177	0.0135881
7.4	0.522535	0.780258	0.00214949	0.0030418	0.0114632	0.0149532
7.6	0.528833	0.78792	0.00934178	0.0109676	0.00830059	0.0158405
7.8	0.53761	0.794462	0.00558358	0.0129427	0.0126698	0.0185255
8	0.546804	0.80111	0.00962928	0.00585842	0.00713445	0.0172216
8.2	0.55727	0.807258	0.00859123	0.0064348	0.00719603	0.0162023
8.4	0.562508	0.82237	0.0113034	0.00649714	0.00970568	0.0143816
8.6	0.568372	0.830282	0.00668982	0.00964007	0.00891222	0.0185438
8.8	0.577355	0.837084	0.00755501	0.0109162	0.00992002	0.0147577
9	0.583912	0.845981	0.00654032	0.0103021	0.0070258	0.0198459
9.2	0.590625	0.852632	0.00850078	0.00727457	0.0090176	0.0170179
9.4	0.597058	0.856502	0.00725958	0.00895622	0.00974854	0.0153491
9.6	0.602477	0.868337	0.00486755	0.00910878	0.0083371	0.0169897
9.8	0.610939	0.872393	0.0096764	0.0103099	0.0106037	0.0184818
10	0.621348	0.881579	0.0085412	0.00846922	0.0103146	0.0195171
10.2	0.623347	0.883921	0.00751424	0.0106147	0.00834622	0.0171801
10.4	0.625104	0.891338	0.00748518	0.00945327	0.0107648	0.0172266
10.6	0.635879	0.898312	0.0084995	0.00867537	0.00995495	0.0196582
10.8	0.639754	0.90626	0.0121659	0.00931749	0.00690072	0.0190275
11	0.650479	0.907681	0.00861412	0.0138813	0.0114371	0.0158103
11.2	0.653661	0.914008	0.00628257	0.00517455	0.0103678	0.0183075
11.4	0.655793	0.924547	0.00687319	0.010872	0.0143427	0.0170517
11.6	0.664822	0.928173	0.00721675	0.0100354	0.00991054	0.0218526
11.8	0.669344	0.932521	0.00949705	0.0112951	0.00967251	0.0220013
12	0.670555	0.940073	0.00582761	0.00786006	0.00890802	0.0190666
12.2	0.678389	0.943289	0.00787613	0.00945884	0.0124203	0.020121
12.4	0.683044	0.95105	0.00867873	0.0148557	0.00916399	0.0198171
12.6	0.692122	0.954958	0.0103982	0.00591832	0.00798483	0.019526
12.8	0.69608	0.957565	0.00801611	0.00676975	0.0110073	0.0179588
13	0.698082	0.964551	0.00564423	0.00751406	0.00879796	0.0215127
13.2	0.70032	0.969491	0.00741714	0.0107349	0.00836925	0.0206088
13.4	0.711128	0.969356	0.00885159	0.00660986	0.00836925	0.0232251
13.6	0.711081	0.975716	0.0116592	0.00762945	0.00882884	0.0193047
13.8	0.718081	0.982576	0.0088906	0.0102717	0.00838073	0.0207245
14	0.720599	0.983938	0.00770584	0.0136426	0.00647347	0.0206451
14.2	0.722176	0.993857	0.0104794	0.00776958	0.0111011	0.0193173
14.4	0.730348	0.993303	0.00829977	0.00477242	0.0101793	0.0227563
14.6	0.734753	0.995354	0.0111632	0.00799599	0.00896205	0.0212505
14.8	0.737816	1.0025	0.0112205	0.00802263	0.00863754	0.0194376
15	0.738223	1.00615	0.00853103	0.0102039	0.0122541	0.0198854
15.2	0.745432	1.00549	0.00986815	0.00901812	0.0041479	0.0233585
15.4	0.74839	1.01205	0.00749364	0.0100184	0.0114048	0.0189028
15.6	0.751006	1.01745	0.00980693	0.00787124	0.00815834	0.0234008
15.8	0.762231	1.02194	0.00795031	0.00947064	0.00664269	0.0202335
16	0.763707	1.02742	0.00863218	0.00977534	0.0118129	0.0245621
16.2	0.765681	1.03007	0.00777102	0.0119401	0.0101077	0.0228798
16.4	0.768554	1.03299	0.0078626	0.00981161	0.0105647	0.0232799
16.6	0.769842	1.03463	0.00871217	0.0109077	0.00862496	0.0214063
16.8	0.774151	1.03943	0.00841174	0.00694793	0.0086139	0.0247086
17	0.776717	1.04572	0.00649437	0.0100283	0.00784858	0.0195119
17.2	0.784083	1.04522	0.00801975	0.00722509	0.0101511	0.0229583
17.4	0.780146	1.04891	0.00794435	0.0104893	0.011167	0.0228472
17.6	0.786325	1.05317	0.00755155	0.00950092	0.00983866	0.0260706
17.8	0.788097	1.05316	0.00687855	0.00956696	0.0132735	0.0204336
18	0.790916	1.05938	0.011802	0.0094825	0.00993775	0.0269174
18.2	0.796891	1.05879	0.0101251	0.00759959	0.00978448	0.020713
18.4	0.803048	1.0657	0.0103242	0.0104429	0.0133587	0.0255082
18.6	0.806965	1.06604	0.0141741	0.00773337	0.0114461	0.023373
18.8	0.80878	1.0693	0.00932223	0.00977671	0.0137012	0.0229801
19	0.807285	1.06881	0.0117175	0.00900259	0.0104408	0.0257568
19.2	0.813624	1.07517	0.0130776	0.0118629	0.0116016	0.0235287
19.4	0.813947	1.07854	0.0127088	0.0109157	0.0136826	0.0231705
19.6	0.820479	1.08006	0.0105235	0.00844207	0.011992	0.027133
19.8	0.823825	1.08293	0.00896257	0.00956419	0.0109419	0.0276418
20	0.823639	1.08985	0.00987238	0.0102361	0.0156776	0.0245265
20.2	0.82507	1.09185	0.0096108	0.00903922	0.00974982	0.0231571
20.4	0.825887	1.09374	0.0108423	0.0133238	0.00909625	0.0263778
20.6	0.832706	1.09548	0.010526	0.00639686	0.00978191	0.0253694
20.8	0.833952	1.10051	0.0102947	0.00932851	0.0116279	0.0242991
21	0.837708	1.1038	0.0135701	0.0120823	0.00799044	0.0295416
21.2	0.842525	1.10393	0.0130894	0.00872064	0.0127021	0.0273714
21.4	0.840814	1.10591	0.00973818	0.00720668	0.0087045	0.0237214
21.6	0.845393	1.10611	0.0100566	0.0122648	0.0113915	0.0264157
21.8	0.849833	1.11122	0.011112	0.0065411	0.0142224	0.0273196
22	0.851072	1.11626	0.0109629	0.00826481	0.00968577	0.0267876
22.2	0.85383	1.11715	0.00564548	0.0129435	0.00613036	0.0220979
22.4	0.853424	1.12348	0.0123059	0.0103301	0.00669413	0.023962
22.6	0.858146	1.12139	0.0093649	0.00574127	0.00935985	0.0257672
22.8	0.8591	1.12805	0.0113072	0.0110928	0.011389	0.0234298
23	0.864108	1.12618	0.0119312	0.0153605	0.00509225	0.0253346
23.2	0.867086	1.12744	0.0099611	0.0081484	0.00793855	0.0310627
23.4	0.863623	1.13198	0.00876132	0.00874734	0.0115109	0.0271632
23.6	0.870402	1.13037	0.0123538	0.00827142	0.0128622	0.0306426
23.8	0.867531	1.1331	0.00945058	0.00747877	0.0117077	0.0292587
24	0.870231	1.13801	0.0111297	0.00952855	0.0102784	0.025368
24.2	0.873532	1.13729	0.0107138	0.00651118	0.0112746	0.0294956
24.4	0.874956	1.14514	0.00745156	0.00620219	0.0104475	0.0267457
24.6	0.878241	1.14473	0.00979531	0.00679061	0.0113124	0.0251993
24.8	0.876816	1.14491	0.00770703	0.00847149	0.00856631	0.0289294
25	0.884371	1.15094	0.00927237	0.0106231	0.00989415	0.0249128
25.2	0.887633	1.15208	0.00922105	0.00791374	0.00942634	0.0227738
25.4	0.886752	1.1547	0.00830215	0.0114892	0.0104964	0.0295758
25.6	0.890472	1.15484	0.0106685	0.0109599	0.0108889	0.0275149
25.8	0.897372	1.15991	0.0105278	0.0113171	0.012043	0.0255636
26	0.893266	1.15806	0.0112491	0.0143026	0.00894036	0.0295639
26.2	0.901302	1.16482	0.00883582	0.00870576	0.00892301	0.0273046
26.4	0.895664	1.16164	0.00965366	0.00427225	0.0112494	0.028556
26.6	0.898125	1.16464	0.0132599	0.0102197	0.00899373	0.0266793
26.8	0.901669	1.1677	0.0101886	0.0102152	0.00767382	0.0309543
27	0.905011	1.1687	0.012493	0.00864184	0.0124255	0.0253892
27.2	0.904645	1.1739	0.0116812	0.00922137	0.00793909	0.0264466
27.4	0.910559	1.17471	0.0116125	0.00922698	0.0110195	0.0279894
27.6	0.90903	1.17418	0.0118776	0.00847244	0.0104779	0.0318178
27.8	0.908423	1.17697	0.0110308	0.00440213	0.00934024	0.0262556
28	0.911583	1.1779	0.0121031	0.0107913	0.00899227	0.0270901
28.2	0.914811	1.18085	0.0117794	0.00903869	0.010824	0.0321046
28.4	0.913494	1.18113	0.0122101	0.00687945	0.0106426	0.0296812
28.6	0.920255	1.179	0.010386	0.00853085	0.0106174	0.0301331
28.8	0.919736	1.18783	0.00904655	0.00874135	0.0101185	0.0275062
29	0.918983	1.18681	0.012086	0.00953305	0.00996615	0.0271046
29.2	0.92261	1.18661	0.0105456	0.00869328	0.0100667	0.030489
29.4	0.925924	1.18895	0.011321	0.00963658	0.0103359	0.0297378
29.6	0.925432	1.18907	0.0125463	0.00949144	0.00905635	0.0307986
29.8	0.928218	1.1894	0.0100586	0.00704798	0.00862502	0.0306731
30	0.933039	1.19313	0.0120092	0.00807413	0.00873013	0.0352918
30.2	0.929713	1.19578	0.00959119	0.00883695	0.0059449	0.0328519
30.4	0.937315	1.19694	0.0117822	0.00733146	0.00654368	0.0271436
30.6	0.928528	1.20156	0.012331	0.006758	0.00879286	0.0313883
30.8	0.939474	1.20224	0.0125698	0.011393	0.0102442	0.0321486
31	0.936991	1.20131	0.0140791	0.00893059	0.0105804	0.0305581
31.2	0.940237	1.20249	0.00979245	0.0107983	0.00860669	0.0328058
31.4	0.940169	1.2081	0.0118548	0.00996595	0.00886204	0.0295369
31.6	0.9423	1.20635	0.0114716	0.0086205	0.0117605	0.0299902
31.8	0.940945	1.20935	0.0164033	0.0116577	0.00998949	0.0320689
32	0.94452	1.20886	0.010387	0.0100412	0.00682436	0.0311707
32.2	0.945413	1.20787	0.0135622	0.0109479	0.010517	0.0306715
32.4	0.948724	1.21196	0.0107059	0.0114328	0.00952663	0.0322413
32.6	0.949089	1.21213	0.0112069	0.00919634	0.00861179	0.0282924
32.8	0.945419	1.21963	0.00982562	0.00693601	0.009865	0.027282
33	0.951168	1.22272	0.0127053	0.00982764	0.010404	0.0346546
33.2	0.953173	1.22046	0.0104821	0.00850689	0.0124273	0.0293071
33.4	0.955264	1.22069	0.0129107	0.00849202	0.00754591	0.0338331
33.6	0.956029	1.22364	0.012615	0.00959206	0.00706057	0.0297099
33.8	0.960323	1.22538	0.0118489	0.00607405	0.0106092	0.0297895
34	0.955518	1.22773	0.0109985	0.0135295	0.0085005	0.0298752
34.2	0.962049	1.22486	0.0116943	0.00647792	0.010061	0.0292493
34.4	0.961098	1.23222	0.0125848	0.00914478	0.00764521	0.034569
34.6	0.961855	1.23257	0.0134202	0.00541285	0.0103572	0.0333102
34.8	0.963254	1.23415	0.00829774	0.0103392	0.00691648	0.0324142
35	0.966782	1.23611	0.0139244	0.00954544	0.00786333	0.0306046
35.2	0.970259	1.23161	0.0121917	0.00684866	0.0110387	0.030373
35.4	0.965104	1.23892	0.012728	0.00818905	0.00672241	0.030781
35.6	0.971864	1.23782	0.0113259	0.00795811	0.00969912	0.0334919
35.8	0.965701	1.23726	0.00963607	0.00970989	0.00682535	0.0321947
36	0.971647	1.23722	0.011791	0.0108333	0.00811874	0.033596
36.2	0.974095	1.24088	0.0098525	0.010798	0.00658654	0.0322117
36.4	0.969859	1.24605	0.0162189	0.0110143	0.00968446	0.0332901
36.6	0.975146	1.24552	0.0114056	0.00629428	0.00686993	0.0322433
36.8	0.975792	1.24001	0.0102352	0.0102478	0.0101447	0.0363779
37	0.978918	1.25012	0.0125099	0.00808659	0.00827344	0.0336583
37.2	0.980474	1.2469	0.013311	0.0056515	0.00873174	0.0338791
37.4	0.982612	1.25229	0.0117528	0.0100005	0.00742947	0.0311814
37.6	0.976705	1.2501	0.0112676	0.00813341	0.0100981	0.0344485
37.8	0.983846	1.2505	0.013844	0.00702381	0.0072669	0.0342362
38	0.980582	1.25158	0.00907981	0.00683808	0.00460719	0.0293188
38.2	0.981687	1.25548	0.0146976	0.00636542	0.00981583	0.033279
38.4	0.987796	1.25299	0.01051	0.00890776	0.00729214	0.0375277
38.6	0.988259	1.25747	0.0136778	0.00797623	0.00576429	0.0352647
38.8	0.989777	1.25766	0.0114078	0.00800332	0.00527333	0.033598
39	0.986958	1.25758	0.0120393	0.00754028	0.00516396	0.0360049
39.2	0.99151	1.26015	0.0129002	0.00630376	0.00853546	0.0318487
39.4	0.989591	1.26065	0.00889185	0.00924307	0.00897326	0.035443
39.6	0.991924	1.26177	0.0120735	0.00634768	0.00986736	0.0340049
39.8	0.994989	1.26475	0.0113615	0.0099459	0.00813262	0.0343383
40	0.994238	1.26239	0.00969049	0.00567052	0.00684531	0.0341154
40.2	0.993064	1.26638	0.0111986	0.00529194	0.00528385	0.0324361
40.4	0.997324	1.26356	0.0140684	0.00909904	0.00941421	0.0328703
40.6	0.99695	1.27316	0.00687802	0.00875002	0.00739025	0.0329315
40.8	0.996399	1.27056	0.0143899	0.00930861	0.00691478	0.0337204
41	0.996278	1.27195	0.00976287	0.00809133	0.00716932	0.034868
41.2	0.996345	1.27411	0.0121959	0.0110165	0.00708635	0.039522
41.4	0.999056	1.27364	0.00781578	0.00995362	0.00614201	0.0362751
41.6	0.998904	1.27308	0.0132897	0.00755447	0.00905289	0.0359114
41.8	1.00482	1.27611	0.011141	0.0107361	0.00917946	0.0348809
42	1.00318	1.27809	0.0142499	0.00698846	0.00831653	0.0347599
42.2	1.00214	1.27621	0.014616	0.00937778	0.00972487	0.0351322
42.4	1.00453	1.27461	0.0110802	0.00851089	0.00750892	0.0357346
42.6	1.00955	1.27827	0.0112345	0.00564265	0.0092542	0.0408317
42.8	1.00983	1.2813	0.0158247	0.00946009	0.00748559	0.0354796
43	1.01183	1.2793	0.0132208	0.0093036	0.00808271	0.0367625
43.2	1.00848	1.28182	0.0132067	0.0091187	0.00609039	0.0398481
43.4	1.00985	1.28744	0.00950331	0.0118199	0.00992571	0.0369397
43.6	1.01374	1.28158	0.0128232	0.00794914	0.00730394	0.0356727
43.8	1.01421	1.28514	0.0111185	0.00745407	0.010112	0.0390709
44	1.01237	1.29096	0.0162046	0.0077796	0.00931584	0.0383159
44.2	1.00977	1.28556	0.0147475	0.00693473	0.00885515	0.0353138
44.4	1.01172	1.28881	0.0140431	0.0067918	0.00732862	0.0387936
44.6	1.01814	1.2871	0.0157959	0.0100141	0.00431146	0.0355993
44.8	1.01599	1.29266	0.0127504	0.00484183	0.0102849	0.0344923
45	1.01922	1.29289	0.0103397	0.00623768	0.00508861	0.0373557
45.2	1.01851	1.29673	0.0134191	0.00706819	0.00915332	0.0364904
45.4	1.01825	1.29724	0.0146419	0.00706309	0.0087039	0.0399276
45.6	1.0211	1.29218	0.0149778	0.00851679	0.00392016	0.0350154
45.8	1.01922	1.29825	0.0140175	0.00633868	0.00611089	0.0395031
46	1.02561	1.30044	0.0160226	0.00997528	0.00914712	0.0370128
46.2	1.02305	1.29721	0.0122125	0.00936288	0.0082741	0.0366894
46.4	1.02155	1.29753	0.01371	0.00448674	0.0102966	0.0362465
46.6	1.02262	1.29783	0.0121601	0.00951543	0.0110216	0.0394573
46.8	1.02055	1.30165	0.0118368	0.00510514	0.00658466	0.0392756
47	1.02117	1.30243	0.0107487	0.00837609	0.00763516	0.0364082
47.2	1.02519	1.29974	0.0142223	0.0097872	0.00871252	0.0414815
47.4	1.03104	1.30512	0.0134436	0.0058102	0.00952794	0.040048
47.6	1.03528	1.30269	0.0138058	0.00906098	0.00981049	0.0396292
47.8	1.03229	1.30286	0.0125579	0.0106618	0.00756417	0.0401987
48	1.02478	1.30683	0.0144507	0.00465464	0.00931277	0.0429918
48.2	1.03349	1.30967	0.0134307	0.00846848	0.0081427	0.03509
48.4	1.03331	1.30825	0.0140762	0.0077391	0.0116993	0.0409028
48.6	1.03081	1.31095	0.0120647	0.00855434	0.00772618	0.041846
48.8	1.03408	1.31456	0.0120704	0.0098682	0.00684615	0.03941
49	1.03189	1.3134	0.0121133	0.00897354	0.00699069	0.0373823
49.2	1.03239	1.3112	0.0118675	0.00769415	0.0106609	0.0433127
49.4	1.0345	1.31094	0.0128347	0.006437	0.00794213	0.0369284
49.6	1.03763	1.31438	0.0167925	0.0073832	0.00860171	0.0387188
49.8	1.03453	1.31824	0.0139775	0.0066016	0.00834789	0.043984
50	1.03496	1.31414	0.01226	0.00410899	0.0080788	0.0388756
50.2	1.0349	1.31458	0.0113346	0.0073134	0.00951348	0.038647
50.4	1.03765	1.31467	0.0145561	0.00612011	0.00574686	0.0400706
50.6	1.03865	1.31497	0.0165347	0.00870073	0.00907184	0.0393297
50.8	1.04456	1.3163	0.0116817	0.0111361	0.00813087	0.0410668
51	1.03629	1.32026	0.0116577	0.00809914	0.00600983	0.0406201
51.2	1.04893	1.31849	0.0154996	0.00615874	0.00852351	0.0434299
51.4	1.04304	1.31897	0.0125417	0.00708708	0.0072134	0.0445552
51.6	1.04058	1.32551	0.0136078	0.00508129	0.00643672	0.0412079
51.8	1.04392	1.3249	0.0129596	0.00279397	0.00977807	0.0404454
52	1.0475	1.32392	0.0127039	0.0097579	0.00764986	0.0395027
52.2	1.04532	1.32396	0.0140379	0.00539026	0.00663968	0.0435697
52.4	1.0466	1.3297	0.0148207	0.0073775	0.00917889	0.039229
52.6	1.04706	1.32924	0.0129134	0.00890842	0.00528716	0.0448977
52.8	1.04822	1.331	0.0133829	0.00714695	0.00556009	0.0407488
53	1.05119	1.3301	0.0125714	0.00459719	0.00443141	0.0418234
53.2	1.04796	1.32784	0.012853	0.00701573	0.00487991	0.0410576
53.4	1.04659	1.33009	0.0152921	0.00724128	0.00686647	0.0392593
53.6	1.05053	1.32864	0.0134601	0.00467586	0.00642856	0.0398735
53.8	1.05135	1.32952	0.0131407	0.0110483	0.00626494	0.0415124
54	1.05477	1.3346	0.0135649	0.0122048	0.00669967	0.0402189
54.2	1.05443	1.33298	0.0133332	0.00556764	0.00402402	0.0432074
54.4	1.05343	1.33404	0.0104152	0.00779974	0.00712942	0.0407887
54.6	1.05753	1.3332	0.0165416	0.00975597	0.00822295	0.0454406
54.8	1.05318	1.33367	0.0155286	0.0066326	0.009077	0.0395034
55	1.05693	1.33714	0.0188534	0.00709844	0.00561036	0.0416956
55.2	1.05387	1.33481	0.0141044	0.0085144	0.00983788	0.0426984
55.4	1.05415	1.34116	0.0162418	0.0107641	0.010809	0.0401442
55.6	1.05646	1.34192	0.0148654	0.00920719	0.00614219	0.0420738
55.8	1.05209	1.33804	0.0138168	0.00883546	0.00691827	0.0409881
56	1.05777	1.34256	0.017087	0.00562587	0.00491579	0.0444093
56.2	1.05996	1.34316	0.0107603	0.00683907	0.00574421	0.0455929
56.4	1.05582	1.34401	0.01439	0.00832543	0.00322993	0.0425344
56.6	1.05754	1.3434	0.0151931	0.00786203	0.00585963	0.0456444
56.8	1.05991	1.34274	0.0142952	0.0059385	0.00632514	0.0410563
57	1.06194	1.34717	0.0140274	0.00810668	0.00748359	0.0441016
57.2	1.06184	1.34375	0.0155745	0.0100058	0.00633733	0.0428707
57.4	1.06599	1.34611	0.0160459	0.00437343	0.00567989	0.0432395
57.6	1.0606	1.34372	0.0162428	0.00500211	0.00372224	0.0410587
57.8	1.06205	1.3478	0.0149976	0.00601777	0.00763028	0.0408429
58	1.06008	1.34839	0.0136544	0.00644714	0.00909357	0.0437974
58.2	1.06977	1.34932	0.0151576	0.00902972	0.00518252	0.0454263
58.4	1.06819	1.346	0.0124157	0.00771111	0.00544797	0.0456196
58.6	1.06491	1.35385	0.0132573	0.00605222	0.00841372	0.043418
58.8	1.06426	1.35303	0.0147944	0.00392303	0.00570952	0.0482616
59	1.06481	1.35062	0.0135175	0.00631147	0.00474461	0.0484173
59.2	1.06918	1.35359	0.014676	0.00819296	0.00526048	0.0446852
59.4	1.06805	1.35214	0.0129227	0.0049504	0.00692941	0.0459404
59.6	1.06796	1.34873	0.0130334	0.00557852	0.00543098	0.0442531
59.8	1.0733	1.35472	0.0147999	0.0120069	0.00894894	0.0432368
60	1.06882	1.35448	0.0122866	0.00601235	0.00725912	0.0456762
60.2	1.07103	1.35928	0.0149985	0.00860879	0.00507422	0.0467919
60.4	1.07174	1.35624	0.0141177	0.00910795	0.00786789	0.0450999
60.6	1.07242	1.35626	0.0113923	0.00642148	0.00725819	0.0475706
60.8	1.0718	1.35955	0.0153495	0.00513995	0.00750958	0.0444831
61	1.06947	1.36225	0.0146459	0.00906652	0.00608428	0.0493027
61.2	1.07464	1.3618	0.0177534	0.00568572	0.00465898	0.045813
61.4	1.07223	1.36045	0.0157594	0.00559875	0.0090846	0.0453362
61.6	1.07299	1.35775	0.0146513	0.0099405	0.00416659	0.044969
61.8	1.07367	1.36243	0.013249	0.00729748	0.00542297	0.0455448
62	1.07379	1.36186	0.01551	0.00331601	0.00666501	0.0482921
62.2	1.07541	1.36287	0.0132352	0.0100846	0.00599148	0.0452648
62.4	1.07222	1.36603	0.0149599	0.00665265	0.00690882	0.0469753
62.6	1.07847	1.36607	0.0133017	0.00503594	0.00571274	0.0502676
62.8	1.07564	1.36566	0.0118495	0.00716299	0.00826831	0.0459018
63	1.07402	1.36323	0.0177973	0.00750914	0.00477372	0.04135
63.2	1.07862	1.36456	0.0144101	0.00442043	0.00556265	0.0459852
63.4	1.07632	1.36834	0.0147766	0.00364369	0.00442039	0.0481375
63.6	1.07746	1.37092	0.0155088	0.00868296	0.00579719	0.0426672
63.8	1.07893	1.36768	0.0124896	0.0059503	0.00547971	0.0478397
64	1.07855	1.37623	0.0160396	0.00983822	0.00483229	0.0484156
64.2	1.08338	1.37006	0.014547	0.00734609	0.00790803	0.0465779
64.4	1.07925	1.36751	0.013987	0.00756353	0.00677713	0.0487416
64.6	1.083	1.36996	0.0139449	0.00709253	0.00773941	0.0449691
64.8	1.08061	1.3708	0.0100634	0.00964191	0.00602608	0.0496444
65	1.07966	1.37515	0.015231	0.00605863	0.00740625	0.0506375
65.2	1.08442	1.37471	0.0138509	0.00745067	0.00811421	0.0476395
65.4	1.08446	1.37453	0.0135466	0.00371292	0.00793787	0.0453407
65.6	1.08774	1.37383	0.0144325	0.00424954	0.00808729	0.0446942
65.8	1.08415	1.37243	0.0131658	0.0072917	0.00553839	0.0489379
66	1.08334	1.37569	0.0162958	0.00703174	0.00304161	0.0484382
66.2	1.08537	1.37996	0.0151755	0.0100526	0.00675725	0.0479003
66.4	1.08497	1.37042	0.0116046	0.00733369	0.00712301	0.0485815
66.6	1.08229	1.37569	0.0146603	0.00425818	0.00663404	0.0466891
66.8	1.08936	1.37614	0.0120547	0.00692066	0.00636263	0.0465033
67	1.08982	1.37379	0.0132059	0.00881404	0.00853606	0.0462558
67.2	1.08524	1.37535	0.0151859	0.00387266	0.00525435	0.0501141
67.4	1.08689	1.38002	0.0150758	0.00562143	0.00436701	0.0507945
67.6	1.08976	1.37637	0.0164009	0.00382173	0.00729867	0.0499761
67.8	1.08245	1.3778	0.0133277	0.0030311	0.00842648	0.0487316
68	1.08822	1.38236	0.0136505	0.00752157	0.00790204	0.0492607
68.2	1.08988	1.38279	0.0115954	0.00616869	0.00609608	0.0491777
68.4	1.08965	1.38469	0.0133867	0.00298232	0.00643175	0.0492232
68.6	1.08822	1.38295	0.0144313	0.00520694	0.00516953	0.0493885
68.8	1.08957	1.38396	0.011908	0.00619385	0.0060512	0.0501726
69	1.09161	1.38316	0.010563	0.00721118	0.00607781	0.0456334
69.2	1.0902	1.38389	0.011055	0.00254995	0.00493105	0.0488856
69.4	1.09071	1.38153	0.015619	0.00497898	0.00771578	0.0464393
69.6	1.09351	1.38586	0.0128719	0.00720739	0.00601654	0.052762
69.8	1.09061	1.38514	0.0134006	0.00435069	0.00650649	0.0469538
70	1.09257	1.38709	0.0142612	0.00629142	0.00650431	0.0513708
70.2	1.09462	1.38852	0.0138481	0.00646189	0.00674658	0.0509357
70.4	1.09074	1.39047	0.0148207	0.00841945	0.00583048	0.0491611
70.6	1.09441	1.38776	0.0140372	0.00711021	0.00421156	0.0485382
70.8	1.09419	1.38622	0.0147432	0.0056318	0.0051076	0.051972
71	1.09433	1.39097	0.0127195	0.00691986	0.00687926	0.0499226
71.2	1.09456	1.39222	0.0121984	0.00464296	0.00764369	0.048829
71.4	1.09295	1.38751	0.014407	0.00314882	0.00776012	0.0486248
71.6	1.10215	1.39162	0.0141277	0.00585541	0.00706478	0.0506013
71.8	1.09666	1.39316	0.0137487	0.00600812	0.00783147	0.0500975
72	1.09752	1.39348	0.0116665	0.00609562	0.00499083	0.0527199
72.2	1.10071	1.39441	0.0154658	0.00744086	0.00661139	0.049526
72.4	1.09333	1.39995	0.0140622	0.00645232	0.00972729	0.0471516
72.6	1.09639	1.39752	0.0143914	0.00951713	0.0050491	0.0490919
72.8	1.0975	1.39	0.0148482	0.0066117	0.00333034	0.0515541
73	1.09973	1.39821	0.0131672	0.00647962	0.00660269	0.0456076
73.2	1.1041	1.40117	0.0128134	0.00668076	0.00367125	0.0526731
73.4	1.09948	1.39435	0.0140037	0.00640732	0.00977494	0.0507889
73.6	1.09791	1.39665	0.0134319	0.00301188	0.00349234	0.0541085
73.8	1.10136	1.39718	0.015447	0.00765356	0.00752415	0.0519979
74	1.10057	1.39603	0.0146211	0.00776842	0.00458043	0.04721
74.2	1.10019	1.39565	0.0167966	0.00824219	0.00634964	0.051036
74.4	1.10104	1.3997	0.0112622	0.00895548	0.00569605	0.0517026
74.6	1.10132	1.39944	0.0140208	0.00268617	0.00390394	0.0505856
74.8	1.10024	1.40178	0.0138302	0.00809809	0.00522076	0.04734
75	1.10249	1.40352	0.017095	0.00599322	0.00962664	0.0532352
75.2	1.10299	1.39852	0.0150121	0.00370395	0.00566937	0.0505817
75.4	1.10349	1.40314	0.0117144	0.00820586	0.00792407	0.0518247
75.6	1.10202	1.40267	0.0145079	0.00807556	0.00634416	0.0513084
75.8	1.09701	1.4043	0.013521	0.00861448	0.0064212	0.0476047
76	1.10394	1.40276	0.0145478	0.0105359	0.00592764	0.0528089
76.2	1.10317	1.40129	0.015201	0.00468552	0.00687464	0.0523668
76.4	1.10158	1.403	0.0143432	0.00276518	0.00784211	0.0484236
76.6	1.10655	1.40542	0.0134529	0.00812271	0.00423832	0.0500648
76.8	1.10256	1.40835	0.0146323	0.00774431	0.0049391	0.0498447
77	1.10567	1.40694	0.0142371	0.00694743	0.00699134	0.0524858
77.2	1.10583	1.40671	0.0152051	0.00867608	0.00547953	0.051611
77.4	1.10655	1.40773	0.0155322	0.0098615	0.00874277	0.0501748
77.6	1.10106	1.40761	0.0119764	0.00551993	0.0087487	0.0522391
77.8	1.10665	1.41128	0.015701	0.00429198	0.0108235	0.0488861
78	1.10662	1.40901	0.0140824	0.00535264	0.00639294	0.0503678
78.2	1.10448	1.4103	0.0146228	0.00819102	0.00743361	0.0512729
78.4	1.10717	1.41015	0.0151732	0.00811615	0.00665204	0.0529657
78.6	1.10765	1.40995	0.0119521	0.00470513	0.0004393	0.0507735
78.8	1.10792	1.4103	0.0118174	0.00958636	0.0071017	0.0481722
79	1.11196	1.40993	0.016151	0.00692114	0.00488909	0.0531947
79.2	1.10681	1.41094	0.0174256	0.00544417	0.00337969	0.0527068
79.4	1.11016	1.41239	0.0164272	0.0105296	0.00476466	0.0511389
79.6	1.11114	1.41286	0.0153316	0.00908965	0.00927	0.0494268
79.8	1.10668	1.41484	0.0196095	0.00665131	0.00666099	0.0531449
80	1.11088	1.41738	0.013347	0.00525659	0.00417216	0.0510589
80.2	1.11178	1.41426	0.0112931	0.00874346	0.00727831	0.0511957
80.4	1.10957	1.41494	0.0163594	0.0071699	0.00397559	0.0570422
80.6	1.11469	1.41941	0.012381	0.00664806	0.00526466	0.0536975
80.8	1.11505	1.41686	0.0153074	0.00714236	0.0079992	0.0512162
81	1.11244	1.41703	0.011609	0.00625247	0.00666695	0.0502381
81.2	1.11124	1.41151	0.0123801	0.00701868	0.00868528	0.0533556
81.4	1.11288	1.41481	0.0149289	0.00330698	0.00365861	0.0535347
81.6	1.11134	1.41482	0.0128468	0.00793579	0.00574185	0.0509248
81.8	1.11245	1.41552	0.014554	0.00639063	0.00611219	0.0525216
82	1.1172	1.41869	0.0147947	0.00240105	0.00261356	0.0523552
82.2	1.11321	1.41979	0.0126984	0.00287136	0.00626086	0.0502394
82.4	1.1145	1.41852	0.0137926	0.00764677	0.00419705	0.052141
82.6	1.10942	1.41718	0.0131053	0.00455245	0.0055071	0.0558925
82.8	1.1152	1.42082	0.0143585	0.00693875	0.00738566	0.0475602
83	1.11382	1.42002	0.0149256	0.00825578	0.00429897	0.0558793
83.2	1.11622	1.42131	0.0139052	0.00533861	0.00464522	0.0553804
83.4	1.11758	1.42095	0.0168229	0.00318795	0.00678988	0.0543269
83.6	1.10794	1.41809	0.0123343	0.00559389	0.00723176	0.04997
83.8	1.11423	1.42197	0.0145327	0.00497404	0.00276034	0.0545913
84	1.11543	1.41997	0.0107719	0.00592556	0.00953226	0.0510174
84.2	1.1138	1.42413	0.01468	0.00706997	0.0077873	0.0554318
84.4	1.11697	1.42558	0.0129386	0.00351101	0.00665041	0.0560281
84.6	1.11837	1.42849	0.0150601	0.00430095	0.00388594	0.0536915
84.8	1.11747	1.42246	0.0122655	0.0016329	0.00629579	0.0552202
85	1.11819	1.42694	0.012092	0.00726899	0.00527133	0.0560714
85.2	1.12044	1.42731	0.0155087	0.00353581	0.00507982	0.0505655
85.4	1.12101	1.42209	0.0104023	0.0050728	0.00772025	0.0549326
85.6	1.11554	1.42329	0.0152386	0.00994035	0.0055749	0.0560347
85.8	1.1194	1.42876	0.0120662	0.0042696	0.0089602	0.0561103
86	1.1206	1.42669	0.0143551	0.0048292	0.00718288	0.0561094
86.2	1.11897	1.42973	0.0134017	0.00411442	0.0110278	0.0537588
86.4	1.11812	1.42887	0.0149241	0.00713789	0.00577168	0.0547255
86.6	1.12177	1.42707	0.0156404	0.0055322	0.00295381	0.0547393
86.8	1.11827	1.43403	0.0170572	0.00362518	0.00353404	0.0536832
87	1.12241	1.43205	0.012262	0.00296926	0.00595163	0.054657
87.2	1.12327	1.42925	0.0140554	0.00538453	0.00720649	0.0560721
87.4	1.1236	1.42817	0.0140753	0.00389051	0.00623547	0.0596595
87.6	1.12003	1.43292	0.0125127	0.00534654	0.00684704	0.0545723
87.8	1.12227	1.43126	0.012211	0.00532797	0.00601001	0.0555639
88	1.1274	1.42888	0.01167	0.00433543	0.00417526	0.0529401
88.2	1.12231	1.42718	0.0133458	0.00399178	0.00415017	0.0591146
88.4	1.12256	1.43169	0.00947812	0.00262195	0.0028749	0.0533592
88.6	1.12294	1.43127	0.0137011	0.00678596	0.00553285	0.0555165
88.8	1.12013	1.43599	0.0150647	0.00480607	0.00434406	0.0567584
89	1.12347	1.43307	0.0137286	0.00616985	0.00500013	0.0573943
89.2	1.12549	1.4308	0.0103999	0.00699532	0.00390469	0.0539284
89.4	1.12591	1.43396	0.014479	0.0026384	0.00299837	0.0538686
89.6	1.12373	1.43401	0.0131111	0.00590256	0.00539421	0.0580771
89.8	1.12569	1.43473	0.0135505	0.00805512	0.00612183	0.0586211
90	1.12487	1.4354	0.0162333	0.0070495	0.00390883	0.0584033
90.2	1.12446	1.43616	0.0143504	0.00233969	0.00402151	0.056854
90.4	1.12388	1.4351	0.0165499	0.00325715	0.00884997	0.0563355
90.6	1.12363	1.43814	0.0118892	0.00828707	0.00533478	0.055727
90.8	1.12327	1.44116	0.0144156	0.00331408	0.00686987	0.0614942
91	1.12721	1.4342	0.0140481	0.00742784	0.0054429	0.0541229
91.2	1.12452	1.43459	0.0167117	0.00854945	0.00678851	0.0590908
91.4	1.12328	1.43966	0.0139968	0.00595847	0.00628506	0.0572435
91.6	1.12192	1.43753	0.0129138	0.0070056	0.00477024	0.0574112
91.8	1.12425	1.43873	0.0159234	0.00476721	0.00411184	0.0594393
92	1.12552	1.4403	0.010224	0.00326082	0.00945832	0.0528861
92.2	1.12406	1.43901	0.0114492	0.00350818	0.0049742	0.0587331
92.4	1.12688	1.43945	0.0121189	0.0112194	0.00776278	0.0599634
92.6	1.13031	1.44456	0.0142163	0.00367388	0.00496023	0.0595971
92.8	1.12916	1.43474	0.0134232	0.00369596	0.00199346	0.0579904
93	1.12894	1.44153	0.0146413	0.00501457	0.00157549	0.0586773
93.2	1.12788	1.44465	0.0140266	0.0040639	0.0103454	0.058514
93.4	1.13127	1.44036	0.0147883	0.00332954	0.00733646	0.0592027
93.6	1.12783	1.44035	0.0138878	0.00298977	0.00499882	0.0577292
93.8	1.12942	1.44178	0.014973	0.00298643	0.00495772	0.0607684
94	1.1281	1.44093	0.0173472	0.00612891	0.00573765	0.0582893
94.2	1.1292	1.44692	0.0174023	0.00532839	0.00396799	0.0520657
94.4	1.12841	1.44656	0.0136672	0.0053378	0.00578429	0.0603139
94.6	1.12968	1.44552	0.0120317	0.00123784	0.00493615	0.0571159
94.8	1.13086	1.44375	0.0135318	0.00602007	0.00457354	0.0585397
95	1.13031	1.44317	0.0142326	0.00767049	0.00431656	0.0560769
95.2	1.13036	1.44588	0.016793	0.00529164	0.00600852	0.0606922
95.4	1.13347	1.44623	0.0157286	0.00501057	0.00348874	0.0571885
95.6	1.1315	1.44786	0.0125405	0.00915453	0.00226049	0.0594961
95.8	1.13644	1.4484	0.01709	0.00689179	0.0061995	0.0579414
96	1.13097	1.44943	0.0131858	0.00826743	0.0063823	0.0578273
96.2	1.13004	1.44833	0.0118337	0.00265205	0.00458868	0.0600935
96.4	1.13454	1.4487	0.0130869	0.00249699	0.00729348	0.0553775
96.6	1.1348	1.45033	0.0133617	0.00467053	0.0080223	0.0577789
96.8	1.13256	1.45098	0.014437	0.00655153	0.00501855	0.0580412
97	1.13408	1.45376	0.0159825	0.00673568	0.00255524	0.0576579
97.2	1.13357	1.44982	0.0144792	0.0050126	0.00767799	0.0593729
97.4	1.13389	1.45031	0.0149655	0.00994891	0.00355296	0.0611685
97.6	1.13109	1.45246	0.0139851	0.00291073	0.00691699	0.061212
97.8	1.13366	1.45268	0.0145327	0.00750518	0.00385829	0.0614777
98	1.13328	1.44979	0.0162459	0.00482055	0.00154262	0.060526
98.2	1.13846	1.45258	0.0152923	0.00168183	0.00585555	0.0607684
98.4	1.13544	1.45122	0.0137216	0.00374618	0.00727551	0.0581925
98.6	1.13691	1.45201	0.0139301	0.00536865	0.00620811	0.0627832
98.8	1.1341	1.45584	0.0136782	0.00493768	0.00543581	0.0614627
99	1.13882	1.45647	0.0174461	0.00415826	0.00503345	0.0610603
99.2	1.13663	1.45303	0.0136637	0.00473186	0.00782998	0.059297
99.4	1.13335	1.45909	0.0171349	0.00655192	0.00620403	0.0630852
99.6	1.13938	1.45702	0.0128139	0.00254619	0.00600378	0.0597478
99.8	1.13517	1.45767	0.0146185	0.00533083	0.00479026	0.0603393
100	1.1375	1.45804	0.0119159	0.00363719	0.00725143	0.0639461
100.2	1.13837	1.45455	0.0147651	0.00639865	0.00489332	0.0601569
100.4	1.13704	1.4546	0.0162424	0.00329956	0.00767623	0.0599669
100.6	1.13478	1.46094	0.016128	0.00467545	0.00700413	0.0616963
100.8	1.13624	1.45615	0.0185195	0.00542188	0.0053856	0.0635297
101	1.14039	1.45817	0.015549	0.00516194	0.00209661	0.0623059
101.2	1.13761	1.46065	0.0158147	0.00797447	0.00525137	0.0610221
101.4	1.14065	1.46085	0.0142068	0.00611174	0.00784005	0.0617448
101.6	1.13782	1.45955	0.0133887	0.00354811	0.00578745	0.0622605
101.8	1.14	1.46108	0.0122509	0.0017733	0.0091465	0.063859
102	1.13721	1.46057	0.014455	0.00192872	0.00790952	0.0617625
102.2	1.1367	1.46272	0.0139014	0.00508985	0.00379573	0.0610892
102.4	1.1376	1.4588	0.0132105	0.00372201	0.00544884	0.06003
102.6	1.13781	1.4578	0.0158353	0.00776687	0.00722783	0.0625804
102.8	1.1411	1.4616	0.0133602	0.00484732	0.00562845	0.0663043
103	1.13996	1.46039	0.017136	0.00238675	0.00526081	0.0628583
103.2	1.14395	1.45925	0.0140929	0.00488439	0.00309541	0.0615924
103.4	1.13742	1.46218	0.0168867	0.00389147	0.0015588	0.0630786
103.6	1.14329	1.46201	0.012492	0.00742894	0.00273182	0.0614751
103.8	1.14179	1.46222	0.0171152	0.0052211	0.00514426	0.0614125
104	1.14097	1.4601	0.0141117	0.00500822	0.00493609	0.0673697
104.2	1.14042	1.46489	0.015692	0.00699961	0.00571369	0.0614823
104.4	1.14105	1.45898	0.0178085	0.00364482	0.00863464	0.0626736
104.6	1.14194	1.45928	0.0151449	0.00657546	0.0036823	0.0630981
104.8	1.14052	1.46358	0.0128616	0.00327438	0.00234156	0.0607883
105	1.14141	1.46604	0.0158019	0.00685269	0.0059941	0.0604467
105.2	1.13889	1.46475	0.0166004	0.00613341	0.0063967	0.060453
105.4	1.14128	1.46145	0.0161121	0.00556007	0.00579877	0.0631349
105.6	1.14345	1.4649	0.010602	0.00868055	0.00570138	0.0596652
105.8	1.14074	1.46476	0.0128391	0.00584772	0.0023862	0.0621687
106	1.13982	1.46565	0.0127656	0.00457275	0.00444626	0.0678999
106.2	1.14414	1.46299	0.013975	0.00453207	0.00511672	0.0659885
106.4	1.14509	1.46407	0.0146646	0.00291937	0.00442903	0.0649053
106.6	1.14079	1.46513	0.0152794	0.00832829	0.00460388	0.0629764
106.8	1.14356	1.46446	0.0184126	0.00450465	0.00423379	0.0653913
107	1.14017	1.46524	0.0113043	0.00663721	0.00665365	0.0631794
107.2	1.143	1.46456	0.0148629	0.0074726	0.00261526	0.0659963
107.4	1.13923	1.46522	0.0157813	0.00747716	0.00349452	0.0651509
107.6	1.14142	1.46885	0.0141238	0.0109397	0.00178458	0.0616826
107.8	1.14116	1.46499	0.0152048	0.00460121	0.00547664	0.0638176
108	1.14414	1.46956	0.0140977	0.00518986	0.00187241	0.0675927
108.2	1.14393	1.46947	0.0152932	0.00309923	0.00358443	0.0628087
108.4	1.14088	1.46931	0.0175929	0.00372308	0.00565951	0.0626735
108.6	1.1459	1.46476	0.015229	0.00382519	0.00687813	0.0674023
108.8	1.14609	1.46861	0.0141543	0.00669971	0.00468256	0.0667509
109	1.1437	1.47007	0.0119283	0.00629002	0.00234743	0.0660935
109.2	1.14501	1.47152	0.0139054	-0.0004718	0.00231283	0.0679474
109.4	1.14101	1.46966	0.0155616	0.0034731	0.00604846	0.063453
109.6	1.14484	1.46848	0.0130141	0.00111785	0.00706552	0.0664281
109.8	1.14759	1.47227	0.0137156	0.00530922	0.00302677	0.0664455
110	1.14423	1.47182	0.014668	0.00152925	0.00443323	0.068659
110.2	1.1414	1.47102	0.0123651	-0.0005133	0.0031329	0.0677789
110.4	1.14279	1.4702	0.0152341	0.00143832	0.00441309	0.0641947
110.6	1.14713	1.47184	0.0115511	0.00496894	0.0082614	0.0661425
110.8	1.14523	1.472	0.0095616	0.00558543	0.00207167	0.0690077
111	1.14505	1.46978	0.0154254	0.00267467	0.00260301	0.0659509
111.2	1.14691	1.47515	0.015025	0.00532207	0.00729729	0.0682631
111.4	1.14508	1.47297	0.0164236	0.00504616	0.00514825	0.0680805
111.6	1.14321	1.47306	0.0136917	0.00301233	0.00519876	0.0676208
111.8	1.14618	1.47111	0.0139823	0.00878009	0.00475426	0.0656413
112	1.14744	1.47327	0.0135565	0.00779784	0.00713818	0.0661128
112.2	1.14346	1.478	0.0159939	0.00506773	0.00170701	0.0654277
112.4	1.14964	1.47634	0.0135671	0.00769722	0.00239976	0.0671934
112.6	1.14513	1.4748	0.0127345	0.00721937	0.00316786	0.0665491
112.8	1.14869	1.47737	0.0141889	0.00493508	0.00565855	0.0657788
113	1.14688	1.47806	0.0124461	0.00561193	0.00329699	0.0659382
113.2	1.15037	1.47678	0.0126952	0.0042648	0.00484856	0.0702514
113.4	1.15001	1.47824	0.0160919	0.00230771	0.00257118	0.0669031
113.6	1.14607	1.48042	0.0151136	0.00394133	0.00278168	0.068811
113.8	1.14638	1.47636	0.0143489	0.00443789	0.00266443	0.0664456
114	1.1505	1.47909	0.0130669	0.00662547	0.00313063	0.0674449
114.2	1.15139	1.47868	0.0140169	0.00037512	0.00024866	0.0649184
114.4	1.14999	1.47513	0.0158946	0.00273752	0.00350906	0.06835
114.6	1.1482	1.47398	0.0161912	0.00179422	0.00183155	0.0698499
114.8	1.14835	1.48435	0.0158478	0.00365168	0.00391476	0.0670091
115	1.14869	1.47804	0.0146564	0.00685912	0.00497143	0.0671716
115.2	1.14745	1.47941	0.0158239	0.00447532	0.0082915	0.0670867
115.4	1.14987	1.47959	0.0146629	0.00356194	0.00479917	0.069623
115.6	1.15386	1.48122	0.0154303	0.00496891	0.00420879	0.0695397
115.8	1.15057	1.47866	0.014595	0.00753239	0.00520282	0.0694905
116	1.15175	1.48568	0.0151377	0.00473249	0.00527089	0.0701865
116.2	1.14758	1.47773	0.0139025	0.00451457	0.00350221	0.0673115
116.4	1.14488	1.47996	0.0128	0.00253686	0.00195818	0.0702701
116.6	1.15026	1.48142	0.0169821	0.00582638	0.00401227	0.0682521
116.8	1.15333	1.47815	0.0144393	0.00520223	0.0019555	0.0640763
117	1.1484	1.48058	0.0152271	0.00463748	0.00324811	0.0669924
117.2	1.15114	1.47931	0.0148162	0.00185805	0.00590994	0.0684457
117.4	1.14784	1.48195	0.0151591	0.0032855	0.00326313	0.0682337
117.6	1.15214	1.47651	0.0152152	0.00237343	0.00627046	0.0708127
117.8	1.15193	1.48369	0.0133791	0.00543433	0.00373681	0.0735034
118	1.15511	1.4786	0.0139954	0.00429107	0.00509041	0.0705663
118.2	1.15439	1.48115	0.0169545	0.00119886	0.00303291	0.0696752
118.4	1.15098	1.48398	0.0146783	0.00239321	0.00121369	0.0726548
118.6	1.15117	1.48393	0.0145893	0.00358447	0.00576125	0.0717825
118.8	1.15397	1.48295	0.0124738	0.00592774	0.00370737	0.0695744
119	1.1536	1.48416	0.0146524	0.00783184	0.00186764	0.0692705
119.2	1.15474	1.48477	0.010954	0.00494277	0.00710847	0.0670513
119.4	1.15373	1.48608	0.0141372	0.0038045	0.00249951	0.0696289
119.6	1.15359	1.48308	0.0149356	0.00242317	0.00756194	0.0658066
119.8	1.15588	1.48653	0.0154237	0.00782722	0.00465076	0.0696872
120	1.15384	1.48827	0.0145731	0.00813356	0.00396119	0.0651784
120.2	1.15205	1.48541	0.0154842	0.00400957	0.00574889	0.0669774
120.4	1.15341	1.48196	0.0143017	0.00281632	0.00374057	0.0683181
120.6	1.15251	1.4862	0.0150429	0.00170845	0.00397463	0.0685493
120.8	1.15772	1.48755	0.0152879	0.00345701	0.0070626	0.0686688
121	1.15481	1.48906	0.01417	0.00463611	0.00330307	0.0701162
121.2	1.15234	1.49022	0.0154097	0.00518402	0.00387146	0.0690421
121.4	1.15392	1.48601	0.0159315	0.00306135	0.00397693	0.0691816
121.6	1.15434	1.4893	0.0143699	0.0044646	-0.0004965	0.0720408
121.8	1.1555	1.4892	0.0142616	0.00291711	0.00407218	0.0702124
122	1.1505	1.48934	0.0140546	0.0044882	0.00480934	0.0693006
122.2	1.15554	1.48971	0.0151415	0.00587073	0.00557538	0.0733942
122.4	1.15388	1.49119	0.0130256	0.00270486	0.00309177	0.0699394
122.6	1.15321	1.4906	0.0181324	0.0060004	0.00538315	0.0692538
122.8	1.15412	1.49174	0.0165801	0.00522557	-0.0014555	0.0714237
123	1.15684	1.48815	0.0189033	0.00250012	0.00170096	0.0705788
123.2	1.15706	1.49212	0.0170829	0.00361118	0.00452332	0.071264
123.4	1.15249	1.49172	0.0139154	0.00597381	0.0044453	0.0717891
123.6	1.1562	1.488	0.0134865	0.00375995	0.00634028	0.0715523
123.8	1.15343	1.49401	0.0192057	-0.0010265	0.00576075	0.07168
124	1.15754	1.49384	0.0144626	0.0045875	0.00311299	0.0712094
124.2	1.15292	1.49095	0.0130055	0.00322351	0.00534748	0.0713687
124.4	1.15725	1.49424	0.0126531	0.00211894	0.00382726	0.0731644
124.6	1.15526	1.49138	0.0158489	0.00797772	0.00336503	0.0724184
124.8	1.15463	1.48794	0.0147564	0.00292575	0.00517576	0.0728218
125	1.15948	1.49127	0.0137272	0.00105464	0.0036421	0.0726546
125.2	1.15355	1.4952	0.0146245	0.00429371	0.00318541	0.0704447
125.4	1.15565	1.49166	0.0162919	0.00315753	0.00439583	0.0719678
125.6	1.15579	1.49619	0.0153311	-0.0001646	0.00102084	0.0726794
125.8	1.15711	1.49546	0.0150223	0.00307807	0.00329729	0.0702395
126	1.16132	1.49503	0.0148064	0.00460037	0.00494708	0.0695368
126.2	1.15943	1.49251	0.013385	0.00572911	0.00289212	0.0750094
126.4	1.16022	1.49408	0.0132632	0.00665656	0.00285472	0.0707757
126.6	1.15305	1.49628	0.0166778	0.00398123	0.00184225	0.0723473
126.8	1.16104	1.49535	0.0116993	0.00697404	0.00148346	0.0732871
127	1.15586	1.49502	0.0163474	0.00132179	0.00372653	0.0709629
127.2	1.15904	1.49526	0.0146693	0.00260261	0.00395666	0.0698557
127.4	1.15747	1.49629	0.0134551	0.00912291	0.00305911	0.0726403
127.6	1.15929	1.49732	0.0171062	0.00547641	0.00385066	0.0710746
127.8	1.16079	1.49505	0.0161551	0.00215033	0.00170715	0.0736217
128	1.15792	1.49672	0.0123334	0.00030964	0.0018671	0.070674
128.2	1.15886	1.49709	0.015288	0.00510633	0.00060301	0.0684828
128.4	1.15562	1.49527	0.0120727	0.00456616	0.00538247	0.0717123
128.6	1.15843	1.49972	0.0148218	0.00654766	0.00285761	0.0769282
128.8	1.15925	1.49667	0.0158851	0.00606474	0.00674857	0.0715968
129	1.15953	1.49947	0.0160542	0.0011591	0.00268786	0.0703401
129.2	1.16138	1.49832	0.0133953	0.00405201	0.00296407	0.0744336
129.4	1.16034	1.49849	0.0141287	0.00465745	0.003776	0.0736083
129.6	1.15799	1.49723	0.0139978	0.00206029	0.00362621	0.0711868
129.8	1.15722	1.49671	0.0144217	0.00540948	0.00232391	0.0719544
130	1.16021	1.50205	0.0147532	0.00434923	0.00336249	0.0760571
130.2	1.15613	1.49833	0.0126845	0.00462818	0.00310435	0.0722971
130.4	1.15769	1.50115	0.0147084	0.00423032	0.00470381	0.0729334
130.6	1.15645	1.498	0.0139621	-0.0012407	0.00278943	0.0743028
130.8	1.15683	1.50252	0.0160174	0.00523832	0.00525894	0.0710327
131	1.16019	1.49873	0.0132772	0.00342449	-0.0021104	0.0729037
131.2	1.16377	1.49816	0.0161815	0.00468391	0.00210424	0.0735328
131.4	1.16155	1.49756	0.0142387	0.00227943	0.00479068	0.0750385
131.6	1.15663	1.50476	0.0129143	0.00462627	0.00257273	0.0777904
131.8	1.15983	1.50132	0.0124762	0.00592542	0.00488226	0.0746696
132	1.16357	1.50152	0.0145484	0.00277653	0.00456216	0.07236
132.2	1.1574	1.49891	0.0148821	0.00626224	0.00438415	0.0737639
132.4	1.16543	1.50051	0.015124	0.0064531	0.00394677	0.0753065
132.6	1.15942	1.50122	0.0151086	0.00494212	0.00083195	0.0702041
132.8	1.16046	1.50178	0.0144494	0.00048131	0.00045838	0.0755808
133	1.16119	1.50561	0.0131101	0.0035418	0.0037316	0.0778745
133.2	1.16131	1.50264	0.0162947	0.00122368	0.00523712	0.0763435
133.4	1.16297	1.50397	0.0134439	0.0052081	0.00391622	0.0780998
133.6	1.1621	1.5059	0.016327	0.00423244	0.00249844	0.0761788
133.8	1.1634	1.50215	0.0128731	0.00784441	0.0022445	0.0786249
134	1.16164	1.50375	0.0157232	0.0006777	0.00132437	0.0740248
134.2	1.16656	1.5031	0.014662	0.00368759	0.00319274	0.0738508
134.4	1.16265	1.50415	0.0169654	0.00405127	0.00969275	0.0718021
134.6	1.1598	1.50461	0.014291	0.00450611	0.00502546	0.0771968
134.8	1.16339	1.50732	0.0115763	0.00589198	0.0029162	0.0735889
135	1.16404	1.50321	0.0138709	0.00593999	0.00266581	0.0734482
135.2	1.16176	1.50072	0.012399	0.0069628	0.00602632	0.0761039
135.4	1.16385	1.50435	0.0141867	0.00277957	0.0044332	0.0778171
135.6	1.16483	1.50189	0.0145151	0.00354874	0.00540026	0.0739652
135.8	1.16438	1.50894	0.0131823	0.00310242	0.00352963	0.0758617
136	1.16345	1.50357	0.0104717	0.00188979	0.00441261	0.0744161
136.2	1.16577	1.50208	0.0140977	0.00306955	0.00593023	0.075721
136.4	1.16274	1.50576	0.0147915	0.00450033	0.00451477	0.0755699
136.6	1.15625	1.50835	0.010455	0.00857639	0.00252532	0.0749326
136.8	1.16577	1.5097	0.0108873	0.00353062	0.00392924	0.0787694
137	1.16218	1.50994	0.0148716	0.0013687	0.00133668	0.0720234
137.2	1.16371	1.50685	0.0140878	0.00331887	0.00219099	0.0746975
137.4	1.16271	1.50915	0.0127592	0.00176126	0.00605859	0.0755636
137.6	1.16335	1.50932	0.0130294	0.00019416	0.00201746	0.0770533
137.8	1.16301	1.50441	0.0163178	0.00481218	0.00198151	0.0756735
138	1.16185	1.51045	0.0132037	0.00572926	0.00456454	0.0740211
138.2	1.16266	1.50801	0.015211	0.00040793	0.0004196	0.0773053
138.4	1.16497	1.51034	0.0121623	0.00703102	0.00553803	0.0784902
138.6	1.16388	1.5087	0.0108029	0.00322071	0.00207268	0.0745831
138.8	1.16371	1.51195	0.0132794	0.00642863	0.00270756	0.0781384
139	1.16383	1.51256	0.0139425	0.00253057	0.0023598	0.0810713
139.2	1.16156	1.51175	0.0144607	0.00382069	0.00185393	0.0801402
139.4	1.16179	1.50516	0.0150313	0.00327191	0.00129207	0.0777826
139.6	1.1678	1.51109	0.0144586	0.00236216	0.00154968	0.0772132
139.8	1.16572	1.50548	0.0105716	0.0080857	0.00109102	0.0770622
140	1.16958	1.51028	0.0136133	0.00510406	0.00040452	0.0765642
140.2	1.16399	1.50786	0.011718	0.00351527	0.00471722	0.0775055
140.4	1.16399	1.51118	0.0162845	0.00246644	0.00114452	0.07739
140.6	1.16482	1.51508	0.0169856	0.00527951	0.00068803	0.0801101
140.8	1.16574	1.51131	0.0147076	0.00434694	0.00403564	0.0762703
141	1.16498	1.50846	0.0156986	0.00407356	0.00506075	0.0763529
141.2	1.16393	1.51308	0.0131167	0.0033181	0.0041311	0.0780803
141.4	1.16545	1.50828	0.0125693	0.00127551	0.00627689	0.0800189
141.6	1.16656	1.5096	0.0160609	0.00529486	0.00362139	0.0732602
141.8	1.16581	1.51848	0.0127319	0.00268426	0.00417231	0.0776276
142	1.16555	1.51282	0.0152962	0.00089747	0.00237511	0.0780774
142.2	1.16512	1.51038	0.0150146	0.00144243	0.00428392	0.0747421
142.4	1.16694	1.51374	0.0153175	0.00346517	0.00496339	0.0787166
142.6	1.16826	1.51527	0.0136607	0.00583142	0.00059109	0.0798867
142.8	1.16493	1.51414	0.0158824	0.00389638	0.00604473	0.0784795
143	1.16825	1.51168	0.0151371	0.00670805	0.00484	0.0773218
143.2	1.16859	1.51472	0.0117842	0.00341529	0.00513859	0.0803627
143.4	1.16553	1.51561	0.0148608	0.00427464	0.00353472	0.0785714
143.6	1.17142	1.51416	0.0169507	0.00292757	0.00202237	0.0795581
143.8	1.16557	1.51351	0.0104872	0.00485706	0.00360097	0.0781029
144	1.16693	1.51443	0.0166473	0.00838268	0.00363119	0.0804639
144.2	1.16514	1.51602	0.0128349	0.00309241	0.00491201	0.078247
144.4	1.16699	1.51378	0.0149299	0.00582117	0.00195141	0.0789231
144.6	1.17098	1.51371	0.0129173	0.00392076	0.00303398	0.0780669
144.8	1.168	1.50846	0.0157419	0.00237942	0.00393258	0.0821102
145	1.16482	1.51434	0.0144413	0.00666705	0.00312434	0.0772565
145.2	1.17011	1.51787	0.0152841	0.00271496	0.00339987	0.0792626
145.4	1.16684	1.51545	0.0130559	0.00593921	0.00039767	0.0803943
145.6	1.16691	1.51749	0.0180959	0.00494295	0.00144767	0.0791929
145.8	1.16483	1.5169	0.0123039	0.0031712	0.00105526	0.0786164
146	1.16854	1.5194	0.0173288	0.00763622	0.00422462	0.0781092
146.2	1.16649	1.51908	0.0166815	0.00471869	0.00506349	0.0831368
146.4	1.16541	1.51898	0.0135092	0.00446594	0.00055115	0.0803508
146.6	1.16733	1.51589	0.0154139	0.00068232	0.00297468	0.0797897
146.8	1.16535	1.52164	0.0176378	0.00486424	0.00301139	0.0821166
147	1.16737	1.51863	0.0125782	0.00472429	0.00207348	0.0814158
147.2	1.16538	1.51496	0.0112229	0.0021922	0.0029967	0.0822364
147.4	1.16403	1.52015	0.0139857	0.0068717	0.00169851	0.0803559
147.6	1.16965	1.52107	0.0141201	0.0019674	0.00363501	0.0805027
147.8	1.17328	1.51757	0.0151437	0.00476581	0.00308176	0.0816351
148	1.16847	1.51807	0.0128992	0.00554106	0.00251346	0.0762919
148.2	1.16514	1.52228	0.0141473	0.00195289	0.00575911	0.0811838
148.4	1.17168	1.5236	0.0171072	0.00216785	0.00234415	0.0789675
148.6	1.16673	1.52193	0.0120596	-0.0005027	0.00633674	0.0803651
148.8	1.16779	1.52001	0.0140408	0.00210988	0.00108867	0.0826593
149	1.17411	1.5229	0.016858	0.00355407	0.00314193	0.0839479
149.2	1.16531	1.52039	0.0140992	0.00164443	0.00487991	0.0792615
149.4	1.16517	1.51984	0.0109956	0.00287741	0.00306173	0.0861055
149.6	1.17252	1.52117	0.0121489	0.00284988	0.00504382	0.08066
149.8	1.17129	1.51806	0.0138857	0.00331795	0.00333874	0.0815993
150	1.17297	1.51865	0.0141536	0.00416037	-0.0011485	0.0809617
150.2	1.17007	1.5247	0.0130193	0.00259387	0.00181251	0.081696
150.4	1.16731	1.52204	0.0136175	0.00309545	0.0056866	0.081565
150.6	1.16592	1.51964	0.0156381	0.00188616	-0.001958	0.0823062
150.8	1.16782	1.52343	0.0119268	0.00443718	0.00216784	0.0803814
151	1.17271	1.52087	0.0127701	5.32e-05	0.00443672	0.0851715
151.2	1.16857	1.51742	0.0130106	0.0040108	0.00159543	0.083573
151.4	1.17115	1.52531	0.0118713	0.00269014	0.00300001	0.0803837
151.6	1.17163	1.52318	0.0102296	0.00039405	9.09e-05	0.0847595
151.8	1.17187	1.52397	0.0150476	0.00091848	0.00271319	0.0815201
152	1.17042	1.52271	0.0166199	0.0015057	0.00273089	0.082682
152.2	1.16854	1.52066	0.0152753	0.00367093	0.00222619	0.0819896
152.4	1.16834	1.52701	0.0131979	0.0049946	0.00240074	0.078362
152.6	1.16975	1.52673	0.0153411	0.00032833	0.00662641	0.0814858
152.8	1.17483	1.52611	0.0137133	0.00050595	0.0045058	0.0805478
153	1.17472	1.52113	0.0135608	0.00376981	0.00265442	0.0828504
153.2	1.16825	1.5209	0.0123006	0.00347599	0.00085871	0.0834236
153.4	1.168	1.5271	0.0110255	0.00772273	0.00255944	0.0816109
153.6	1.17088	1.5258	0.0138453	0.00164372	0.0004692	0.0843571
153.8	1.17274	1.52192	0.01414	0.00239718	0.00248404	0.0831462
154	1.17637	1.52412	0.0155701	0.00144938	0.00141861	0.0831134
154.2	1.16459	1.52221	0.0137425	0.00442466	-0.0020699	0.0810153
154.4	1.17186	1.52511	0.0140224	0.00493023	0.00087475	0.0849143
154.6	1.16982	1.52741	0.0118885	0.00473252	0.00156997	0.082727
154.8	1.16896	1.52292	0.0130931	0.00270915	0.00263275	0.0829143
155	1.17016	1.52416	0.0113044	0.0044699	0.00106345	0.0821723
155.2	1.1716	1.52842	0.015324	0.00275558	-0.0001618	0.0841377
155.4	1.17727	1.52299	0.0128768	0.0055528	0.00281088	0.0846588
155.6	1.17128	1.52335	0.0129838	0.00183588	0.00230943	0.0824856
155.8	1.17067	1.52647	0.0149014	0.00698846	0.00163983	0.0844721
156	1.17071	1.52489	0.0161612	0.00318181	-0.0021789	0.082617
156.2	1.17364	1.52645	0.014041	-0.0003237	0.00275515	0.0847998
156.4	1.17305	1.52601	0.0149663	0.00240007	-0.0007912	0.0857203
156.6	1.16435	1.52985	0.0155284	0.00010574	-0.0013579	0.0847178
156.8	1.17207	1.52236	0.0133142	0.00240648	0.0023384	0.0825311
157	1.17128	1.53088	0.0169442	0.00293302	0.00292973	0.0838256
157.2	1.17133	1.52946	0.0147005	0.00173232	0.0037226	0.0831293
157.4	1.17559	1.53005	0.0177131	0.0064989	0.00153347	0.0841397
157.6	1.1701	1.52657	0.0147503	0.00159591	0.00209044	0.0838121
157.8	1.17415	1.52495	0.0135077	0.00217238	0.00024452	0.083772
158	1.16953	1.52652	0.0142997	-6.56e-05	0.00434862	0.0842104
158.2	1.17464	1.52512	0.0146056	0.00435373	0.00086566	0.0864537
158.4	1.17242	1.5296	0.0126404	0.00433645	0.0029613	0.0845526
158.6	1.17362	1.52584	0.0170487	0.00127917	0.00147294	0.0866093
158.8	1.17404	1.53122	0.0122189	-0.0007688	-3.11e-05	0.0876136
159	1.17518	1.52588	0.0123006	0.00294024	0.00131904	0.0816603
159.2	1.16884	1.52928	0.0158332	0.00237965	0.00358279	0.0841635
159.4	1.17632	1.52919	0.0139697	0.00510859	0.00343706	0.0847088
159.6	1.1711	1.53264	0.0121385	0.0037429	0.00385748	0.0860873
159.8	1.17716	1.52924	0.0143954	0.00234514	0.00528445	0.0852685
160	1.17309	1.53041	0.0120519	0.00382247	0.00054433	0.0855784
160.2	1.17359	1.53291	0.0162364	0.00676516	0.00048982	0.0827383
160.4	1.17415	1.53311	0.0141607	0.00052988	0.00096952	0.0861986
160.6	1.17461	1.53133	0.0144587	0.00135392	0.00013288	0.0880101
160.8	1.17257	1.52731	0.0158695	0.00053999	0.00326465	0.0861471
161	1.17048	1.52946	0.0163665	0.00144827	0.00294547	0.0847014
161.2	1.17409	1.53075	0.0152045	0.00178251	0.00483112	0.0852907
161.4	1.17035	1.52734	0.0141755	0.00359294	0.00358646	0.0858143
161.6	1.17081	1.53059	0.0137688	0.00256592	0.00300788	0.0854306
161.8	1.17774	1.52446	0.0161939	0.0001876	0.0016767	0.0873455
162	1.17252	1.52927	0.0168371	0.00153118	0.00156124	0.0882547
162.2	1.1716	1.53367	0.0129876	-0.0010864	0.00061251	0.0876242
162.4	1.1738	1.5306	0.0161891	1.25e-05	0.00163581	0.085374
162.6	1.1782	1.53233	0.0143244	0.00505537	0.00027423	0.0840063
162.8	1.17698	1.53184	0.0117765	0.0028058	0.00172638	0.0849924
163	1.17342	1.53206	0.0129581	0.00157285	0.00637286	0.0882281
163.2	1.17338	1.53366	0.0156333	0.00402048	0.00378065	0.0850105
163.4	1.17781	1.53151	0.0125413	0.00017074	0.00149317	0.0848821
163.6	1.17655	1.53359	0.0138765	0.00444609	0.00208737	0.0888178
163.8	1.17472	1.53203	0.0134882	0.000478	0.00237535	0.0856648
164	1.17204	1.53405	0.0153489	0.0066953	0.00235357	0.0871588
164.2	1.17508	1.53523	0.0133743	0.00211972	0.00205817	0.0890187
164.4	1.17667	1.53197	0.0142125	0.00443104	0.00413285	0.0897087
164.6	1.17781	1.53171	0.0114094	0.00512707	-0.0014342	0.0886146
164.8	1.1713	1.53465	0.0138583	0.00141272	0.00085633	0.0873473
165	1.17359	1.53791	0.0111359	0.00514492	0.00133406	0.0857817
165.2	1.1757	1.53371	0.0110169	0.00484884	0.00119145	0.0845349
165.4	1.17725	1.53728	0.0160957	0.00426051	-0.001282	0.0878299
165.6	1.17696	1.53546	0.0156884	0.00384703	-0.001092	0.0887546
165.8	1.17363	1.53467	0.017258	0.00521129	0.00314482	0.0872615
166	1.17793	1.53592	0.01713	0.0001722	0.00161855	0.0889899
166.2	1.1768	1.53813	0.0113312	-1.45e-05	-0.0009156	0.0895631
166.4	1.17466	1.53542	0.0148698	0.00611454	0.00127609	0.0916062
166.6	1.17649	1.53831	0.0125621	0.00031996	0.00066014	0.0872648
166.8	1.17352	1.53737	0.0134803	0.0018172	0.0037625	0.0899955
167	1.17607	1.53865	0.0128898	0.00495428	0.0022818	0.0899532
167.2	1.17898	1.53844	0.0153096	0.00190323	0.00195544	0.0868971
167.4	1.17776	1.53765	0.0168715	0.00798976	7.53e-05	0.0910339
167.6	1.17819	1.53597	0.0164833	0.00436208	0.00312655	0.089747
167.8	1.17387	1.53815	0.0168534	0.00242361	0.00096114	0.083592
168	1.17255	1.53828	0.0159686	0.00243354	0.00114163	0.0894841
168.2	1.17559	1.53778	0.0152354	0.00039881	0.00176253	0.0893089
168.4	1.1755	1.53797	0.0126131	0.00210491	0.00408708	0.0897002
168.6	1.17091	1.53979	0.0106065	0.00338635	7.76e-05	0.0897521
168.8	1.17458	1.53867	0.0148532	0.00108415	0.00052159	0.0880361
169	1.17505	1.53527	0.0107911	0.00299793	0.00148867	0.0894778
169.2	1.17609	1.53577	0.0130944	-0.0005746	-0.0001785	0.090391
169.4	1.1762	1.53626	0.00950816	0.00126389	0.00012197	0.0921779
169.6	1.17657	1.53593	0.0173315	2.19e-05	0.00456913	0.0895085
169.8	1.17766	1.53672	0.0154105	0.00109479	0.0017563	0.0891027
170	1.17689	1.53618	0.0145084	0.00421327	0.00220956	0.0904748
170.2	1.17828	1.53802	0.013507	0.00430167	0.00318288	0.0912769
170.4	1.1756	1.53622	0.010659	0.0025025	8.06e-06	0.0910534
170.6	1.18148	1.5363	0.0154706	0.00261736	0.00178473	0.0897308
170.8	1.17333	1.54139	0.00870535	0.00332352	0.00179632	0.0933967
171	1.17654	1.54114	0.0154254	0.00271943	0.002279	0.0913058
171.2	1.18006	1.53941	0.012925	0.00339651	0.00152163	0.0901977
171.4	1.17931	1.54061	0.0144042	0.00101441	0.00312673	0.0923492
171.6	1.18104	1.54204	0.0151293	0.00252822	0.00043674	0.0920853
171.8	1.17592	1.53583	0.0157967	0.00540078	0.00343551	0.0916666
172	1.17979	1.53927	0.0145021	0.00299805	-0.0003916	0.0901649
172.2	1.17866	1.53501	0.0162264	0.00403821	0.00039219	0.0894546
172.4	1.17891	1.54377	0.0170659	0.00091645	0.00299488	0.0878827
172.6	1.18045	1.54039	0.0135856	0.00263747	0.00282462	0.0918835
172.8	1.1759	1.54293	0.0151433	0.00370496	0.00463291	0.0874618
173	1.18468	1.54311	0.00972191	-0.0008603	0.00033672	0.0912829
173.2	1.17723	1.54455	0.0156779	0.00141674	0.00186618	0.0946073
173.4	1.17752	1.54476	0.0213831	0.00205195	0.00124921	0.08893
173.6	1.17911	1.54278	0.0144434	0.00108799	0.00058525	0.0879739
173.8	1.17705	1.54335	0.0134041	-0.0025439	0.00167276	0.0910616
174	1.18092	1.54256	0.0138597	0.00222459	0.00511723	0.0922268
174.2	1.17545	1.54449	0.00849953	-3.6e-05	-0.0011095	0.0945245
174.4	1.17848	1.54296	0.0138383	-0.0007616	0.00460403	0.0936891
174.6	1.17323	1.54324	0.0148239	0.00363397	0.00152691	0.0901799
174.8	1.18019	1.54086	0.0157057	0.00317699	-0.0002629	0.089708
175	1.17739	1.54529	0.0164358	-9.65e-05	0.00491502	0.0906736
175.2	1.18248	1.54418	0.0134154	0.00106645	0.00128155	0.093943
175.4	1.17873	1.54397	0.0137387	0.00121286	0.00114291	0.0873487
175.6	1.17944	1.54354	0.0148319	0.00217458	0.00272061	0.0927881
175.8	1.17955	1.54447	0.012269	0.00180822	-0.0015721	0.0950752
176	1.1769	1.54111	0.0153303	0.00018367	0.00478973	0.0943594
176.2	1.17819	1.54367	0.0127837	0.00098771	-0.0027204	0.0980851
176.4	1.1822	1.54697	0.0151435	0.00179332	-0.0001696	0.0914092
176.6	1.18011	1.54267	0.0163118	0.00131762	-0.0007062	0.0948054
176.8	1.17831	1.54196	0.0154091	0.00301188	0.00204431	0.0906866
177	1.17808	1.54434	0.0115835	0.00022858	-4.71e-05	0.0908819
177.2	1.17876	1.54328	0.0135931	0.00047082	0.00269489	0.0983596
177.4	1.17601	1.5452	0.0143455	0.00012433	0.00196164	0.089475
177.6	1.1803	1.5438	0.0141352	0.00207361	-8.09e-05	0.0898523
177.8	1.18023	1.5478	0.0154516	-0.0009186	0.00278615	0.0977297
178	1.18112	1.54267	0.0156318	0.00078201	-0.0014309	0.0958004
178.2	1.18222	1.54335	0.0152308	-0.0036601	0.0037372	0.0948832
178.4	1.1817	1.54378	0.012492	0.00018501	-0.0003302	0.0930627
178.6	1.1785	1.54491	0.0175408	-0.0040961	0.00183784	0.0926347
178.8	1.1797	1.54463	0.0166111	-0.0005927	0.00222306	0.0945825
179	1.17994	1.54583	0.0115075	-0.0021332	0.00074889	0.0969016
179.2	1.18289	1.54913	0.0130737	-0.0007079	0.00071965	0.0957079
179.4	1.17756	1.54557	0.0152945	-0.0010585	0.0013343	0.0958338
179.6	1.1796	1.54817	0.0168632	-0.0014521	-0.0002517	0.0923948
179.8	1.17675	1.55215	0.0124103	-0.0002818	0.00350268	0.0975899
180	1.18512	1.54756	0.0134393	-0.00122	0.00037326	0.0929056
180.2	1.17941	1.54756	0.015456	0.00068372	0.00364612	0.0914884
180.4	1.18379	1.54718	0.0149437	0.00125927	0.00289054	0.0972664
180.6	1.17995	1.55169	0.016504	-0.0033636	-0.0003528	0.0964263
180.8	1.18442	1.54666	0.0154294	-0.0032705	0.00079732	0.0951694
181	1.17989	1.54653	0.0106603	-0.0020554	0.00291227	0.0934458
181.2	1.17894	1.54825	0.00844184	-0.0015509	0.00176563	0.0913461
181.4	1.18134	1.54918	0.0146979	0.00159243	0.0034066	0.0958266
181.6	1.17777	1.54855	0.0136265	0.00147247	0.00084768	0.0924815
181.8	1.1831	1.54861	0.0174091	-0.0022829	-0.0008537	0.0936885
182	1.183	1.54933	0.0137652	-0.0028817	0.00215455	0.0916542
182.2	1.18425	1.55168	0.0129839	-0.0001966	-0.0013477	0.0932445
182.4	1.18053	1.55034	0.0160993	9.39e-05	0.00250165	0.0955534
182.6	1.18171	1.54854	0.0158668	7.39e-06	0.00347622	0.0961986
182.8	1.18039	1.55026	0.0121126	-0.0020007	0.00540848	0.0956776
183	1.181	1.54884	0.0165375	-0.0012539	0.0037774	0.0969952
183.2	1.17711	1.54742	0.0139084	0.00044355	0.00153299	0.0922698
183.4	1.18071	1.55345	0.0164932	0.00452101	0.00293516	0.0990658
183.6	1.17944	1.54922	0.0171408	-0.0021368	-0.0005982	0.0999669
183.8	1.18415	1.55159	0.0133883	0.0023247	0.00375007	0.0932593
184	1.18368	1.55307	0.013847	0.00308213	-0.0019331	0.0958494
184.2	1.18186	1.54937	0.0130166	-0.0022865	0.00191958	0.0940833
184.4	1.18228	1.55079	0.0156704	-0.0005021	-0.0002049	0.0946756
184.6	1.18296	1.55084	0.011123	0.00247472	-0.0001467	0.0935028
184.8	1.18201	1.55047	0.0130124	-0.0035459	0.00157257	0.0971632
185	1.1817	1.55134	0.0126799	0.00309521	0.00160499	0.0958777
185.2	1.18125	1.55496	0.0150774	0.00302076	0.00421451	0.0946164
185.4	1.18035	1.55117	0.0116296	-0.0007161	0.00021996	0.0961273
185.6	1.18313	1.55246	0.0140293	-0.0007423	-0.0005892	0.0976344
185.8	1.18419	1.55094	0.0150836	0.00138539	0.00044059	0.0954534
186	1.18176	1.55356	0.0129749	-0.0010916	0.00228878	0.095432
186.2	1.18103	1.55796	0.0122298	-0.0011317	0.0033025	0.0943416
186.4	1.17902	1.54945	0.0129111	-0.0028887	0.00373023	0.101685
186.6	1.18204	1.55484	0.0105499	-0.0004595	-0.0024825	0.0969707
186.8	1.18635	1.55581	0.0172291	0.00377288	0.00274532	0.0944403
187	1.18314	1.54988	0.0124761	-0.0016257	0.00122504	0.0938833
187.2	1.18097	1.55068	0.0144299	0.00115314	0.00014545	0.100178
187.4	1.18244	1.55022	0.0135977	0.00256353	0.00142323	0.096197
187.6	1.1783	1.55258	0.0147155	0.00164094	-0.0008981	0.0928729
187.8	1.18259	1.54838	0.013958	0.00483158	0.00370784	0.0966154
188	1.1822	1.55284	0.0166041	0.00040269	0.00116946	0.0988207
188.2	1.18513	1.55615	0.0126129	0.00216454	0.0057606	0.100575
188.4	1.18678	1.55539	0.015362	0.00240779	0.00148367	0.0948461
188.6	1.1861	1.55027	0.0139412	-0.0016465	-0.0013067	0.0944624
188.8	1.18938	1.5523	0.0164027	0.00079313	0.00050555	0.10014
189	1.18515	1.56011	0.015656	0.00520503	-0.0003862	0.0968708
189.2	1.18277	1.55815	0.0136412	0.00306997	-0.0019124	0.100805
189.4	1.18137	1.558	0.0148714	0.00046226	-0.0005677	0.098343
189.6	1.18356	1.55798	0.0124565	0.0006983	0.00615905	0.0971673
189.8	1.18127	1.55728	0.0137473	0.00039306	-0.0002605	0.0997406
190	1.18474	1.55776	0.0166704	-0.0011688	0.00200375	0.0966596
190.2	1.17647	1.55038	0.0149896	0.00096097	0.00409825	0.0987837
190.4	1.18384	1.55662	0.0151987	0.0033834	0.0031272	0.100004
190.6	1.1883	1.55602	0.0127276	0.00229102	0.00164767	0.100696
190.8	1.18255	1.55411	0.0135978	-0.0001595	0.00311415	0.0983014
191	1.17874	1.55922	0.0158842	0.00163269	0.00182228	0.0993262
191.2	1.18251	1.55696	0.0158984	0.00229019	0.00260787	0.0969332
191.4	1.18279	1.55587	0.0122434	0.00412971	0.00060074	0.0989166
191.6	1.18662	1.554	0.0164238	0.00060734	-0.0024754	0.0959122
191.8	1.1828	1.55678	0.0168516	0.00242191	0.00140028	0.0938102
192	1.18299	1.56012	0.0173408	0.00554907	0.00035815	0.0952129
192.2	1.18286	1.55386	0.0120087	0.00212178	0.00032898	0.100197
192.4	1.18335	1.55638	0.0102191	0.00456944	0.00252946	0.0982093
192.6	1.18163	1.5612	0.0120678	0.00174472	0.00185068	0.0980346
192.8	1.18534	1.55438	0.0136605	0.00126284	0.00351872	0.0985102
193	1.1846	1.55875	0.0128558	0.00193483	0.00293128	0.100179
193.2	1.18352	1.5566	0.012129	0.00419938	0.0016916	0.0949181
193.4	1.17982	1.55179	0.0156192	-0.0004809	0.0006683	0.0946751
193.6	1.18697	1.5582	0.0129818	0.00094226	0.004146	0.103209
193.8	1.18164	1.5611	0.0151593	-0.0013745	-0.0018506	0.0998898
194	1.18826	1.55816	0.0133756	0.00354338	0.00392993	0.0977484
194.2	1.18346	1.55708	0.0105087	0.00139516	-0.0023057	0.0973947
194.4	1.18211	1.55505	0.0182541	0.0026342	-0.0020801	0.0992376
194.6	1.18619	1.55483	0.0129345	-0.0010178	0.00116779	0.0984734
194.8	1.18401	1.56075	0.0168046	-0.0008231	0.00131811	0.0970238
195	1.18345	1.55627	0.0136276	-0.0019599	0.00086795	0.101452
195.2	1.18474	1.56094	0.0180618	0.0002329	-0.0019889	0.09742
195.4	1.18624	1.56235	0.0147276	0.00426581	0.00022663	0.0970971
195.6	1.18292	1.5601	0.0155728	0.00163352	-0.0002438	0.100312
195.8	1.18324	1.56102	0.0158511	0.0011839	-0.0021263	0.101635
196	1.18386	1.55944	0.0137353	0.00357374	-0.0013134	0.101449
196.2	1.18402	1.56125	0.0126363	-0.0027341	-0.0002254	0.0980711
196.4	1.18327	1.55735	0.0150392	-0.0045466	-0.0026231	0.100175
196.6	1.18576	1.56061	0.0170184	-0.0014993	0.00185283	0.0978766
196.8	1.18336	1.5582	0.0127501	-0.0037869	0.00041159	0.100476
197	1.18909	1.55805	0.0189583	-0.0001775	-5.7e-05	0.0967269
197.2	1.18665	1.55977	0.0134273	-0.0013423	0.00091751	0.100155
197.4	1.1888	1.55978	0.0124963	-0.0021839	0.00028984	0.100775
197.6	1.18786	1.55913	0.014777	-0.0002287	0.00447597	0.101336
197.8	1.18527	1.56215	0.0165842	-0.0008424	0.00489836	0.1002
198	1.18558	1.55952	0.0183214	-0.0007339	0.00052656	0.102482
198.2	1.1839	1.55892	0.0141017	0.00159284	0.00025557	0.10025
198.4	1.18653	1.56477	0.0141952	-0.0008399	-0.0039931	0.0991091
198.6	1.186	1.5609	0.0166796	0.0026443	0.00134854	0.102651
198.8	1.18494	1.56278	0.0115289	-0.0003957	0.00219251	0.0971239
199	1.18488	1.55916	0.0127362	-0.0006423	-0.0025107	0.100073
199.2	1.18544	1.56107	0.0165442	-0.0003489	0.00245159	0.0986531
199.4	1.18386	1.55888	0.0147508	-0.0009402	0.00021579	0.101665
199.6	1.18238	1.55936	0.0168176	-0.0012301	-0.0007813	0.0980343
199.8	1.18373	1.561	0.0118983	0.00257122	0.00146781	0.0992896
200	1.18604	1.56229	0.0125162	0.00105747	-0.0021071	0.101435
200.2	1.18347	1.56145	0.0114224	-0.0036708	-0.0026441	0.100263
200.4	1.18439	1.56231	0.0176824	-0.0001421	0.00055836	0.0988772
200.6	1.18678	1.56056	0.0130305	-9.42e-06	0.00080969	0.10308
200.8	1.18743	1.56655	0.0163388	0.00277981	-0.0012542	0.0992136
201	1.1828	1.56356	0.0136868	-0.0005669	-0.0002395	0.102438
201.2	1.18533	1.56334	0.0129774	-0.0016556	-0.0026073	0.0998616
201.4	1.18762	1.56506	0.0146059	0.0001249	0.00102569	0.0991191
201.6	1.18932	1.56502	0.0131387	0.00096038	-0.001821	0.100165
201.8	1.1855	1.55963	0.0149135	-0.0007559	0.00119423	0.1046
202	1.18949	1.56633	0.011299	2.41e-05	-0.0005135	0.0994766
202.2	1.18679	1.5632	0.0147946	0.00122538	-0.0003306	0.102351
202.4	1.1828	1.56223	0.0141422	0.00165987	0.00184874	0.103109
202.6	1.18974	1.56497	0.015517	0.00192284	0.000313	0.103207
202.8	1.18832	1.56154	0.0146792	-0.001789	-0.0001808	0.101889
203	1.1891	1.56835	0.0143398	0.00338629	0.00055595	0.099002
203.2	1.18692	1.56122	0.0149804	-0.0035584	-0.0032259	0.102525
203.4	1.18637	1.56135	0.0158478	0.00254831	0.00032349	0.106158
203.6	1.18286	1.56364	0.0140415	0.00222307	0.00088521	0.100469
203.8	1.18985	1.56092	0.0128841	-0.0010298	-0.001423	0.10352
204	1.18272	1.5673	0.012088	-0.0004253	-0.001334	0.101236
204.2	1.18765	1.56419	0.011688	-0.0003501	0.00276973	0.10068
204.4	1.18793	1.56177	0.0123022	0.00456637	0.00403856	0.104772
204.6	1.18596	1.56585	0.0112153	-0.0016753	0.00245653	0.0988718
204.8	1.18744	1.56816	0.0138402	-6.88e-05	0.00097107	0.102473
205	1.18334	1.56177	0.0169008	-0.0005925	0.00343834	0.101591
205.2	1.18876	1.56692	0.0163999	-0.0013326	-0.0018893	0.101652
205.4	1.18305	1.56794	0.0146974	-0.0013132	-0.0012553	0.100066
205.6	1.18737	1.56359	0.0127764	0.00151279	-0.0027264	0.10169
205.8	1.18941	1.56631	0.0160021	-0.000971	0.00033371	0.102526
206	1.18607	1.56766	0.0171456	-0.001183	0.00052654	0.107228
206.2	1.18385	1.56598	0.0149948	-0.0003808	0.00149016	0.102858
206.4	1.18378	1.56759	0.01265	-0.0006216	-0.0015376	0.102278
206.6	1.18733	1.56831	0.0136524	-0.0030067	-0.000633	0.102436
206.8	1.18452	1.56723	0.0131825	-0.0008042	-0.0030212	0.104375
207	1.18502	1.56983	0.0141163	-0.0015691	0.00081201	0.0985504
207.2	1.1871	1.56714	0.0128299	-0.004181	-0.0070436	0.10185
207.4	1.18379	1.56632	0.0144923	-0.002245	0.00176595	0.100879
207.6	1.18592	1.56316	0.0133536	0.00204626	-0.0014856	0.102558
207.8	1.18373	1.56616	0.0120477	-0.0022908	0.00250431	0.103082
208	1.18805	1.56236	0.0149526	-0.0035557	0.00066425	0.103178
208.2	1.1864	1.56585	0.0142034	-0.0011092	0.0002022	0.104677
208.4	1.18636	1.56469	0.0162182	-0.0019204	-0.0021162	0.103581
208.6	1.18787	1.5671	0.011618	-0.0047401	-0.0006833	0.103969
208.8	1.18809	1.56658	0.0163103	-0.0015452	-0.000256	0.103102
209	1.19139	1.567	0.0137838	-0.0011313	-0.0005427	0.105436
209.2	1.18569	1.56453	0.0139352	-0.0002211	0.00127743	0.104374
209.4	1.18762	1.56357	0.0147048	0.00320795	0.00040628	0.102951
209.6	1.18586	1.56625	0.0129794	0.00260073	0.00328432	0.105744
209.8	1.18484	1.56464	0.0177291	0.00292426	-0.0046776	0.105385
210	1.19067	1.56695	0.016718	-0.001903	-0.0008987	0.104261
210.2	1.19383	1.56869	0.0134513	0.00029528	0.00059082	0.102179
210.4	1.18873	1.56638	0.0177032	-0.0004466	0.00097342	0.101225
210.6	1.18969	1.56668	0.0136422	-0.0008321	0.00050368	0.106436
210.8	1.18678	1.56504	0.01374	-0.0024407	-0.0020708	0.10514
211	1.18439	1.56676	0.0166386	-0.0013691	0.00019436	0.105369
211.2	1.18896	1.5711	0.0133699	-0.0003124	-0.0005196	0.104938
211.4	1.18618	1.57109	0.0157008	0.00100285	0.0018849	0.102346
211.6	1.18713	1.56829	0.0128794	-0.0017262	-0.0021199	0.10188
211.8	1.18498	1.56761	0.0154628	0.00279605	0.0019608	0.108626
212	1.19063	1.56684	0.0141507	-0.0052352	-0.0021342	0.104283
212.2	1.18843	1.56957	0.0154473	5.16e-05	-0.0024481	0.103218
212.4	1.1864	1.57296	0.0148943	0.00187388	0.00160836	0.102437
212.6	1.18812	1.56856	0.0150835	-0.0036288	-0.0011755	0.108768
212.8	1.18955	1.57033	0.013746	-0.0020493	-0.001318	0.102316
213	1.19023	1.5689	0.0166646	0.00066233	0.00113012	0.104714
213.2	1.19006	1.5678	0.0136156	0.00035417	0.0034623	0.107606
213.4	1.18759	1.56945	0.0168179	0.00295362	0.00022413	0.102519
213.6	1.1866	1.56877	0.0147436	-0.0004221	-0.0011715	0.105745
213.8	1.1878	1.56774	0.0128779	-0.0022701	-0.0022749	0.109224
214	1.18948	1.56749	0.0154343	-0.0018628	0.00094636	0.100006
214.2	1.18737	1.57083	0.0135711	-0.0028022	-0.0013036	0.107482
214.4	1.18638	1.56914	0.0163086	0.00038415	-0.0010361	0.106708
214.6	1.18915	1.57065	0.0139194	0.00210294	-0.0038067	0.103807
214.8	1.18876	1.57292	0.0159444	-0.0032057	-0.0032693	0.105444
215	1.18997	1.57176	0.012436	-0.0039683	-0.0009622	0.105964
215.2	1.18862	1.57353	0.0151248	0.00087255	-0.0005596	0.103193
215.4	1.18598	1.57214	0.011209	-0.0029953	-0.0010271	0.105347
215.6	1.19017	1.56758	0.012212	-0.0027794	0.00021799	0.104755
215.8	1.19011	1.56937	0.0145899	0.00196454	-0.0039567	0.103512
216	1.18585	1.57011	0.0162341	-0.0039496	0.00129386	0.105333
216.2	1.19085	1.56757	0.0136911	0.00011364	0.00085436	0.10611
216.4	1.18934	1.57624	0.0123819	-9.1e-05	-0.0048533	0.109835
216.6	1.1866	1.5692	0.0113798	-0.0020489	-0.001435	0.106357
216.8	1.18954	1.56997	0.0145789	-0.0004196	0.00283997	0.105494
217	1.19226	1.5701	0.0119735	0.00084531	-0.0008884	0.108864
217.2	1.19026	1.57529	0.0149932	0.00174346	-0.0023818	0.10619
217.4	1.18994	1.57115	0.0127495	-0.0007221	-0.0040493	0.106535
217.6	1.18578	1.57209	0.0150822	0.00285789	6.32e-05	0.106823
217.8	1.19237	1.57076	0.0186545	-0.0042089	0.00082745	0.109535
218	1.19099	1.56861	0.0135762	-0.0015085	-0.0020088	0.102944
218.2	1.1892	1.56808	0.0152893	-0.0023472	-0.0015272	0.107283
218.4	1.18947	1.57643	0.0132582	-0.002349	-0.0003828	0.106471
218.6	1.18779	1.57038	0.0112156	-0.0019077	-0.0025122	0.106968
218.8	1.18629	1.57482	0.0152064	0.00012588	0.00410076	0.10699
219	1.18751	1.57001	0.0131378	-0.0005582	-0.0008717	0.105071
219.2	1.18514	1.57374	0.0149535	0.0007537	-0.0036408	0.108177
219.4	1.19319	1.56912	0.0120147	-9.51e-05	8.28e-05	0.105676
219.6	1.18864	1.573	0.0114353	0.00239363	-0.0018667	0.104145
219.8	1.18794	1.57539	0.0107592	0.0009112	-0.0024172	0.10493
220	1.19076	1.56797	0.013874	-0.0004279	0.00061871	0.104761
220.2	1.18937	1.57245	0.0157973	0.00036231	-0.0034517	0.106238
220.4	1.19229	1.57049	0.0155348	-0.0018625	-0.0019465	0.107988
220.6	1.18665	1.57448	0.0145066	-0.000868	-0.0017588	0.104098
220.8	1.19272	1.57686	0.015446	0.00227857	-0.0012927	0.111302
221	1.1904	1.56916	0.0155495	-0.0016027	0.00041129	0.104282
221.2	1.18575	1.56982	0.0146434	-0.0011159	-0.0005608	0.101901
221.4	1.18846	1.57131	0.0130166	-0.0025166	0.00106801	0.104844
221.6	1.18643	1.57433	0.010147	-0.0011314	-0.0039764	0.105885
221.8	1.18772	1.57232	0.0135886	-0.0023346	-0.0040043	0.106359
222	1.19048	1.57676	0.0155999	-0.0012129	-0.0033446	0.109685
222.2	1.19026	1.57456	0.013826	-0.0007106	-0.0004079	0.107366
222.4	1.1919	1.56945	0.0126058	-0.0039695	-0.0014939	0.10589
222.6	1.18596	1.5739	0.0161739	0.00289783	-0.0004909	0.107004
222.8	1.18576	1.58009	0.0130877	-0.0027749	5.34e-05	0.107655
223	1.18601	1.5755	0.0147363	-0.001233	-0.000457	0.107608
223.2	1.18725	1.57846	0.0142773	-0.0005977	-0.0017698	0.1119
223.4	1.19266	1.57802	0.0131687	0.00087705	-0.0035804	0.106266
223.6	1.18785	1.57484	0.0130663	-0.0018308	-0.0011822	0.107532
223.8	1.19212	1.57246	0.0138459	0.00082886	-1.34e-05	0.107837
224	1.18805	1.57715	0.01236	0.00086707	0.00076588	0.106596
224.2	1.18987	1.57549	0.0118422	-8.9e-05	-0.0036012	0.109023
224.4	1.1912	1.57861	0.0123621	0.00074828	-0.0032929	0.110444
224.6	1.18841	1.57325	0.016955	-0.0006607	-0.0050168	0.106261
224.8	1.19175	1.57721	0.0142975	-0.0024771	-0.0009721	0.104316
225	1.1896	1.57513	0.0108607	-0.0024802	-0.0038909	0.109292
225.2	1.19144	1.57844	0.0144983	-0.0003109	-0.0031987	0.107307
225.4	1.19054	1.57595	0.0141949	-0.001085	-0.0018675	0.106786
225.6	1.18784	1.57411	0.0145941	0.00096413	-0.0020808	0.10677
225.8	1.18945	1.57917	0.0150742	0.0004774	0.00296696	0.107802
226	1.18726	1.57493	0.0143366	-0.000371	-0.001131	0.107262
226.2	1.18756	1.57942	0.0172134	-0.0028631	-0.0019436	0.109808
226.4	1.18719	1.57671	0.0132239	-0.0013941	0.00074132	0.111139
226.6	1.18871	1.57381	0.0119722	-0.0012937	2.39e-05	0.10889
226.8	1.19067	1.57602	0.0155264	0.0005292	-0.0007469	0.10729
227	1.18929	1.57581	0.0110359	-0.0003822	0.00124087	0.10633
227.2	1.19051	1.57532	0.0107335	-0.0009609	-0.002298	0.110364
227.4	1.18853	1.57401	0.0122709	-0.0004202	-0.0032782	0.109225
227.6	1.19028	1.57451	0.0149938	-0.0032496	-0.0005405	0.110487
227.8	1.18797	1.57773	0.0132534	0.00081932	-0.0037289	0.110824
228	1.18846	1.58042	0.0130628	-0.0011599	-0.0001851	0.10562
228.2	1.18836	1.57916	0.013086	3.01e-06	-0.0014893	0.106432
228.4	1.18864	1.5752	0.0173422	0.00389096	-0.0016464	0.105807
228.6	1.18987	1.57886	0.0133942	9.96e-05	-0.0034706	0.111421
228.8	1.18976	1.57948	0.0110048	-0.001479	0.00090184	0.108874
229	1.18993	1.57711	0.0109941	0.00121209	0.00182687	0.107589
229.2	1.19347	1.57885	0.016921	-0.0024879	-1.91e-05	0.107569
229.4	1.19188	1.58145	0.0152321	-0.002528	-0.0004349	0.108898
229.6	1.18925	1.5772	0.0117993	0.00081226	0.00090741	0.110047
229.8	1.1929	1.57666	0.0107775	-0.0006015	-0.0017663	0.110921
230	1.19344	1.57951	0.0136576	0.00034472	-2.73e-05	0.110889
230.2	1.19309	1.57996	0.0144002	0.0035347	-0.0010952	0.110085
230.4	1.18844	1.57617	0.0126704	0.00035536	-0.0009728	0.112845
230.6	1.19203	1.58138	0.0134654	-0.0004557	-0.0018601	0.110758
230.8	1.19163	1.57761	0.0100163	0.00011036	0.00091388	0.10889
231	1.19163	1.58033	0.0145714	-0.0031725	0.00068857	0.112902
231.2	1.18772	1.57639	0.0123315	-0.0029691	-0.002462	0.109694
231.4	1.1923	1.57846	0.0194629	-0.0004303	-0.001869	0.105725
231.6	1.19131	1.58097	0.0131903	-0.000508	0.00119062	0.113146
231.8	1.19139	1.57703	0.013455	-0.0047166	-0.000644	0.109154
232	1.19518	1.57862	0.0116016	-0.0007328	0.00378819	0.110686
232.2	1.19115	1.57941	0.0143547	-0.0044236	-0.0033821	0.103882
232.4	1.19464	1.57764	0.0131316	-0.0006176	-0.0014121	0.112471
232.6	1.18849	1.57569	0.0101753	-0.001006	-0.0036918	0.107908
232.8	1.19197	1.58476	0.0139079	0.00078761	-0.001715	0.108463
233	1.19245	1.58124	0.0172886	-0.0014853	-0.0034029	0.108969
233.2	1.18974	1.58093	0.0118661	0.00034559	0.0002008	0.10832
233.4	1.18891	1.58142	0.0141742	-0.0021757	-0.0015243	0.114691
233.6	1.19008	1.58226	0.0136828	-0.0030568	-2.49e-05	0.11011
233.8	1.19259	1.57861	0.0135819	-0.000861	0.00031097	0.108874
234	1.19327	1.58341	0.0130028	-0.0005592	-0.0011637	0.110491
234.2	1.19157	1.58263	0.0153338	-0.0025021	-0.0004695	0.10675
234.4	1.19371	1.57924	0.0139006	0.00059849	-0.0019526	0.107743
234.6	1.19143	1.57969	0.0140034	0.003113	-0.0022391	0.110782
234.8	1.19307	1.581	0.0107274	-0.0007043	-0.0020404	0.111038
235	1.19115	1.58205	0.0173739	-0.0028568	-0.0013341	0.112591
235.2	1.19152	1.583	0.0126388	-0.0024531	-0.0007571	0.113378
235.4	1.19079	1.57837	0.0119406	-0.0030307	-0.002492	0.110132
235.6	1.19492	1.57871	0.0116664	0.00410378	-0.0017639	0.109548
235.8	1.19094	1.57886	0.0121498	-0.0025827	0.00188335	0.108609
236	1.19187	1.58421	0.013808	0.00106329	-0.0029154	0.111369
236.2	1.19473	1.58068	0.0138234	0.0018163	-0.000893	0.109884
236.4	1.19308	1.5812	0.0124472	-0.0016691	-0.0039387	0.11144
236.6	1.19223	1.58043	0.0159643	-0.0021685	-0.0069061	0.11311
236.8	1.19025	1.58122	0.0141882	-0.0014345	-0.0008163	0.111078
237	1.18999	1.58332	0.014385	-0.0005314	-0.0029289	0.112098
237.2	1.19426	1.58554	0.0152795	-0.0006686	-0.0033	0.109775
237.4	1.19233	1.58115	0.014015	-0.0022224	-0.0020867	0.114941
237.6	1.19182	1.5837	0.0122422	-0.0005023	9.65e-05	0.111582
237.8	1.19319	1.58337	0.013815	-0.0003314	0.00030436	0.116755
238	1.19145	1.586	0.0155395	0.00049487	-0.0058297	0.11128
238.2	1.19209	1.57724	0.0142411	-0.0015197	-0.0017267	0.10989
238.4	1.19155	1.58244	0.0137423	-0.0027778	-0.0022606	0.111273
238.6	1.19383	1.58325	0.0151669	0.00057092	-0.00191	0.114617
238.8	1.19391	1.58227	0.0158026	-0.0037289	-0.0008166	0.114764
239	1.19387	1.58568	0.0132543	0.00039595	-0.003124	0.116693
239.2	1.19226	1.58336	0.0130887	-0.00399	-0.0041511	0.11426
239.4	1.19478	1.58593	0.0142751	-0.0027636	-0.0013693	0.118172
239.6	1.19275	1.58031	0.0141952	-0.0008478	-0.0001369	0.107941
239.8	1.19243	1.58053	0.0144257	0.00115016	-0.0057117	0.110804
240	1.19536	1.57817	0.0122075	-0.0006692	-0.0015797	0.112655
240.2	1.19516	1.58415	0.013479	-0.0013797	-0.0010079	0.111906
240.4	1.19486	1.58306	0.0129834	0.00075453	-0.0011578	0.114602
240.6	1.19491	1.57964	0.0114298	-0.0050598	-0.0016045	0.114251
240.8	1.19575	1.57971	0.0139276	-0.003641	-0.0029267	0.113731
241	1.19507	1.58254	0.0115949	-0.0005934	-0.0032949	0.113237
241.2	1.19754	1.58283	0.0108634	-0.0029011	-0.0009731	0.110681
241.4	1.19393	1.58108	0.0112239	-0.0009781	0.00051771	0.115771
241.6	1.19163	1.58519	0.0147964	-0.0006539	-0.0014703	0.11416
241.8	1.18928	1.584	0.0162562	-0.0006545	-0.0039786	0.110736
242	1.19219	1.58673	0.0127744	0.00487524	-0.0036884	0.107881
242.2	1.19045	1.58287	0.01123	-0.0026224	-0.00305	0.11544
242.4	1.19524	1.57981	0.0153607	-0.0030919	0.00180309	0.116719
242.6	1.19086	1.58652	0.0122724	0.00021967	-0.001015	0.112815
242.8	1.19008	1.58384	0.0170752	-0.0005888	-0.0069184	0.115968
243	1.19699	1.58762	0.0137117	-0.0018004	-0.0015891	0.115315
243.2	1.19363	1.58171	0.01234	0.00071311	-0.0023986	0.113817
243.4	1.19393	1.58538	0.0141658	0.00033069	-0.0021141	0.111094
243.6	1.19249	1.58662	0.0114949	-0.0018795	0.00051476	0.114793
243.8	1.19444	1.58543	0.0170205	-0.0010135	-0.0036093	0.115305
244	1.19007	1.58438	0.0109288	-0.0028429	-0.0040473	0.113029
244.2	1.19329	1.58279	0.0117734	0.00159964	-0.0004664	0.113136
244.4	1.19685	1.58325	0.012784	-0.0025623	-0.0027666	0.109088
244.6	1.19584	1.58394	0.0128899	-0.0006053	-0.0049961	0.112904
244.8	1.19351	1.58272	0.010294	-0.0059105	-0.0007532	0.114939
245	1.19384	1.58884	0.0157798	-2.06e-06	-0.0011425	0.116282
245.2	1.19152	1.59009	0.0168144	-0.0002758	-0.0003261	0.114223
245.4	1.19291	1.58395	0.0136989	-7.73e-05	-0.0067143	0.114333
245.6	1.19628	1.58197	0.0124267	6.41e-05	-0.001333	0.113779
245.8	1.19436	1.58567	0.0129723	0.00069278	-6.49e-05	0.112429
246	1.1921	1.58488	0.015433	0.00012955	-0.0037476	0.115159
246.2	1.19441	1.585	0.0134935	-0.003779	0.00109364	0.116061
246.4	1.19354	1.58268	0.0121852	-0.0023802	-0.002105	0.112551
246.6	1.19625	1.58803	0.0121055	-0.0009118	-0.0003468	0.11514
246.8	1.19107	1.58683	0.0131863	-0.001595	-0.0040866	0.113229
247	1.19335	1.58648	0.0138243	-0.0017177	-0.0031693	0.114245
247.2	1.19758	1.58513	0.00849599	-0.0035842	-0.000226	0.116552
247.4	1.19611	1.58431	0.013867	0.00177753	-0.003142	0.110649
247.6	1.19558	1.58429	0.0154375	0.00064126	-0.0027396	0.114091
247.8	1.19015	1.58428	0.0133099	-0.0025416	-0.0054136	0.117188
248	1.18868	1.58642	0.0147321	-0.002284	-0.004435	0.114719
248.2	1.19286	1.58438	0.0143068	-0.0014892	-0.0021946	0.113821
248.4	1.19384	1.5844	0.0135515	-0.0014715	-0.0035433	0.114694
248.6	1.19389	1.58468	0.0116081	6.07e-05	-0.0027906	0.119378
248.8	1.19178	1.5877	0.0140308	-0.0020055	-0.0025797	0.116176
249	1.19346	1.58836	0.0154629	-0.0014202	-0.0024609	0.116888
249.2	1.19524	1.58721	0.0123236	-0.0025733	-0.0033801	0.118603
249.4	1.19124	1.58972	0.0109903	-0.0016114	-0.002133	0.115383
249.6	1.19027	1.58545	0.0149239	-0.0045139	-6.3e-06	0.114101
249.8	1.19625	1.5847	0.0143935	-0.0022371	-0.001928	0.120354
250	1.19719	1.588	0.0133981	-0.0035901	-0.0031394	0.116513
250.2	1.18912	1.58718	0.0123709	-0.0057651	-0.0061874	0.114021
250.4	1.19009	1.58587	0.0120336	0.00262684	-0.0033307	0.118992
250.6	1.19411	1.5875	0.0156277	-0.0017658	-0.0064564	0.114928
250.8	1.19577	1.58872	0.013824	-0.0045248	-0.003046	0.118226
251	1.19632	1.58952	0.0131888	-0.0028353	-0.0021351	0.118854
251.2	1.19425	1.58637	0.0141249	-0.0013152	-0.0023449	0.114681
251.4	1.19677	1.58708	0.0082722	-0.0050742	-0.0022727	0.115275
251.6	1.19069	1.58797	0.015003	-0.0004335	-0.0006737	0.11929
251.8	1.19544	1.59046	0.012879	-0.0037707	-0.0066222	0.121902
252	1.19845	1.58505	0.0144501	-0.0051693	-0.0069566	0.115418
252.2	1.19333	1.59208	0.0149304	-0.0016754	-0.0038026	0.115949
252.4	1.1939	1.58889	0.0125448	-0.0019424	-0.0042203	0.113387
252.6	1.19493	1.58995	0.0140897	0.00011262	0.00141914	0.116643
252.8	1.19662	1.58691	0.0121186	-0.0060095	-0.0045019	0.118739
253	1.19382	1.58726	0.0120166	0.00037736	-0.0015635	0.120629
253.2	1.19552	1.58791	0.0149466	-7.76e-07	-0.0055262	0.114003
253.4	1.1922	1.59209	0.0142761	-0.001238	-0.002993	0.118186
253.6	1.19513	1.58336	0.0148522	-0.0062873	-0.0023671	0.118017
253.8	1.19406	1.59325	0.0169243	-0.0035073	-0.0039374	0.118543
254	1.19074	1.59159	0.0094558	-0.0049315	-0.004462	0.117886
254.2	1.19563	1.59081	0.0129274	-0.0033008	-0.004399	0.114459
254.4	1.19707	1.58785	0.0103772	-0.0030542	-0.0066101	0.116048
254.6	1.19548	1.58681	0.0134194	-0.0018096	-0.0020506	0.117077
254.8	1.19493	1.59014	0.015403	-0.003871	-0.0044421	0.11817
255	1.19361	1.59265	0.0115004	-0.0006756	-0.0050182	0.117642
255.2	1.19616	1.58631	0.0153972	-0.0005994	-0.0050388	0.117928
255.4	1.19364	1.59038	0.0152346	-0.0035254	-0.0025491	0.118683
255.6	1.19325	1.59023	0.0104659	-0.0022741	-0.0034003	0.115934
255.8	1.19501	1.59167	0.0143973	-0.002018	-0.0025895	0.117973
256	1.2003	1.58988	0.00791532	-0.0025415	-0.0013953	0.118775
256.2	1.19279	1.59506	0.0135566	-0.0054762	-0.0038017	0.1191
256.4	1.19823	1.58925	0.0151015	-0.0021407	-0.0048732	0.122085
256.6	1.19215	1.5929	0.015876	-0.0026295	-0.006226	0.121254
256.8	1.19463	1.59082	0.0125819	-0.0003082	-0.0037016	0.115011
257	1.19286	1.58778	0.0140535	-0.0047244	-0.0038543	0.120625
257.2	1.19329	1.59083	0.0142906	-0.0022539	-0.0030219	0.120589
257.4	1.19535	1.58639	0.0137012	0.00137606	-0.0022771	0.121691
257.6	1.19553	1.58869	0.0141411	0.00076306	-0.0028476	0.118533
257.8	1.19339	1.59193	0.0150868	-0.0079672	-0.0002365	0.121049
258	1.19528	1.59284	0.0128889	-0.0051225	-0.0073415	0.121408
258.2	1.1938	1.58872	0.0164787	0.00023156	-0.0069498	0.117349
258.4	1.1971	1.58916	0.014157	-0.0033569	-0.0019145	0.119755
258.6	1.19648	1.59262	0.0154793	0.00282648	-0.0017884	0.122016
258.8	1.19954	1.594	0.0136682	-0.000361	-0.006356	0.118204
259	1.19802	1.58733	0.0157861	-0.0032238	-0.0019629	0.117508
259.2	1.19552	1.58993	0.0120391	-0.0029587	-0.0051432	0.119771
259.4	1.19362	1.59187	0.0157005	-0.0003203	-0.0032366	0.121585
259.6	1.19727	1.58989	0.0157257	0.00045285	-0.0028397	0.11858
259.8	1.1975	1.58874	0.0137301	-0.0022818	-0.0044273	0.120516
260	1.19831	1.58955	0.0114343	-0.0044678	-0.0041012	0.117857
260.2	1.19529	1.59602	0.0130471	-0.004162	-0.0023688	0.119452
260.4	1.19322	1.59125	0.0109917	-0.002286	-0.0034159	0.116779
260.6	1.19567	1.59327	0.0117643	1.33e-05	-0.0033136	0.11697
260.8	1.19826	1.59019	0.0160291	0.00043633	-0.0016818	0.120417
261	1.19646	1.58892	0.0102181	-0.0039829	-0.0007413	0.120244
261.2	1.19763	1.59458	0.0106345	-0.0017171	-0.0029405	0.123164
261.4	1.19622	1.59199	0.0126649	-0.0035595	-0.0047419	0.117261
261.6	1.19974	1.58991	0.0129534	-0.0032112	-0.0015889	0.119099
261.8	1.19505	1.59335	0.0119366	-0.0042417	-0.0040344	0.119581
262	1.19943	1.59386	0.0148132	-0.0040738	-0.0030214	0.119172
262.2	1.19141	1.59019	0.0117801	-0.0013751	-0.0054416	0.122395
262.4	1.1926	1.59417	0.0136263	-0.0024968	-0.0057809	0.117029
262.6	1.19637	1.59271	0.00984517	-0.0059381	-0.0035879	0.125788
262.8	1.19643	1.591	0.0172173	-0.0051249	-0.0030748	0.116577
263	1.19404	1.59331	0.012121	-0.0014479	-0.0049931	0.117739
263.2	1.19486	1.59154	0.0152113	-0.0059182	-0.0017274	0.123793
263.4	1.19413	1.59616	0.0146244	-0.0039194	-0.0029218	0.123328
263.6	1.1995	1.59018	0.013705	-0.0051914	-0.0026372	0.115955
263.8	1.19964	1.59307	0.0120173	-0.0078704	-0.0054549	0.119121
264	1.19936	1.59347	0.00839007	-0.004701	-0.0048339	0.120194
264.2	1.19558	1.58968	0.0146898	-0.0031506	-0.0048008	0.121001
264.4	1.19825	1.59403	0.0131433	-0.0059249	-0.0040328	0.121394
264.6	1.19745	1.59366	0.0127162	-0.0016902	-0.002464	0.118387
264.8	1.19595	1.58989	0.0126266	0.00096935	-0.0077392	0.122335
265	1.19712	1.59261	0.00962108	-0.0013089	-0.0033274	0.118874
265.2	1.19503	1.59554	0.0117024	-0.0040962	-0.0023589	0.122698
265.4	1.19759	1.58928	0.0158264	-0.0006998	-0.0015864	0.122936
265.6	1.19794	1.59252	0.0113688	0.00058213	-0.0050315	0.12049
265.8	1.19561	1.59348	0.0131747	-0.0039528	-0.0037244	0.120297
266	1.19354	1.59531	0.0143207	0.0014157	-0.0045542	0.119569
266.2	1.1967	1.59562	0.0132905	-0.0014136	-0.0050595	0.117967
266.4	1.19384	1.5953	0.0140895	-0.0068106	-0.0030488	0.116772
266.6	1.19662	1.59237	0.0111313	-0.0054461	-0.0081781	0.124617
266.8	1.20066	1.59511	0.0148721	-0.0001576	-0.0037712	0.122728
267	1.19726	1.59381	0.00918233	-0.0042776	-0.0056805	0.120627
267.2	1.19808	1.5942	0.0119439	-0.0029764	-0.0054368	0.122661
267.4	1.19923	1.59457	0.0113255	-0.0045806	-0.002116	0.122373
267.6	1.19806	1.59563	0.0124522	-0.0048705	-0.0036376	0.122755
267.8	1.19587	1.59027	0.0175659	-0.0072601	-0.0033085	0.125698
268	1.19427	1.59421	0.0143873	-0.004047	-0.0053527	0.118232
268.2	1.19687	1.59068	0.0146748	-0.0062715	-0.0068774	0.121698
268.4	1.19753	1.59627	0.0156737	-0.0058599	-0.0057397	0.120826
268.6	1.19472	1.59457	0.0151509	-0.0056171	-0.0059975	0.121621
268.8	1.19744	1.59597	0.00908962	-0.0035617	-0.0072905	0.119468
269	1.19565	1.59809	0.0126181	-0.0003255	-0.0053571	0.121187
269.2	1.19935	1.59615	0.0137423	-0.0014289	-0.004276	0.122019
269.4	1.19675	1.59958	0.0136622	-0.0019802	-0.0067007	0.122124
269.6	1.19702	1.59782	0.013772	-0.0019826	-0.0052457	0.120277
269.8	1.19619	1.59516	0.0154501	-0.0046406	-0.0058722	0.124128
270	1.19957	1.59815	0.0129224	-0.0005519	-0.0047422	0.118927
270.2	1.19815	1.59358	0.0110799	-0.0068117	-0.0085538	0.119538
270.4	1.19739	1.59655	0.0121967	-0.0028082	-0.0073728	0.122925
270.6	1.19822	1.59611	0.0119193	-0.0002579	-0.0030195	0.125663
270.8	1.19671	1.59407	0.0120069	-0.0018936	-0.0059564	0.124955
271	1.19481	1.59294	0.0106534	-0.0075383	-0.0062196	0.122211
271.2	1.1975	1.59607	0.0117825	-0.0039524	-0.0049005	0.121147
271.4	1.19582	1.59984	0.0121538	-0.0040998	-0.0055146	0.122993
271.6	1.19711	1.59306	0.010784	0.0001297	-0.0059248	0.123946
271.8	1.19958	1.59793	0.0142339	-0.0036135	-0.006889	0.125984
272	1.19626	1.59689	0.016383	-0.0034599	-0.0039182	0.125028
272.2	1.19908	1.59438	0.0160585	-0.0042133	-0.0015264	0.122484
272.4	1.19786	1.595	0.0148784	-0.0026671	-0.0081736	0.121642
272.6	1.19668	1.59828	0.01294	-0.0032834	-0.0012001	0.122813
272.8	1.19563	1.59709	0.0134792	-0.004134	-0.0053273	0.122436
273	1.20239	1.5928	0.0148844	-0.004484	-0.0038338	0.125552
273.2	1.19747	1.59669	0.0142274	-0.0020978	-0.0082286	0.124428
273.4	1.19757	1.59969	0.0139855	-0.0030474	-0.0059781	0.123383
273.6	1.19486	1.59468	0.0141045	-0.0042011	-0.0069269	0.123673
273.8	1.19588	1.59786	0.0134238	0.00172827	-0.0044491	0.123568
274	1.20061	1.59712	0.014102	-0.0045911	-0.0064874	0.124594
274.2	1.19702	1.59713	0.0126797	-0.004875	-0.0042198	0.124928
274.4	1.1974	1.59933	0.0139376	-0.0022343	-0.0031425	0.123281
274.6	1.19854	1.59574	0.0123462	-0.0024239	-0.0078833	0.121824
274.8	1.19805	1.59829	0.0175548	-0.0039009	-0.0060455	0.129154
275	1.1995	1.59853	0.0152847	-0.0011368	-0.0069974	0.124011
275.2	1.20069	1.59921	0.0113093	-0.0035831	-0.0045025	0.123326
275.4	1.19326	1.6008	0.0116681	-0.0019381	-0.0069259	0.123343
275.6	1.19894	1.60037	0.0127919	-0.0037405	-0.0046491	0.125091
275.8	1.1979	1.59504	0.0122858	-0.0059072	-0.00395	0.122901
276	1.19212	1.59694	0.0138779	-0.0011863	-0.0060039	0.12244
276.2	1.19862	1.59885	0.0147084	-0.005137	-0.004949	0.12488
276.4	1.19702	1.59797	0.0137117	0.00015631	-0.003326	0.126009
276.6	1.19846	1.59652	0.015241	-0.0038517	-0.0033094	0.120046
276.8	1.19715	1.59824	0.0135821	-0.0042508	-0.0053836	0.121268
277	1.19624	1.60043	0.0118662	-0.0046959	-0.0068436	0.125034
277.2	1.19984	1.59933	0.0126209	-0.0043889	-0.0086209	0.123416
277.4	1.201	1.59762	0.0123592	-0.0026166	-0.0053263	0.126181
277.6	1.19672	1.59754	0.0143702	-0.0046754	-0.0056211	0.128497
277.8	1.19964	1.59893	0.0137162	-0.0051658	-0.0059562	0.122085
278	1.19648	1.60401	0.0148128	-0.0067089	-0.0040798	0.124688
278.2	1.19824	1.60013	0.0128433	-0.0015477	-0.00389	0.121722
278.4	1.20099	1.5996	0.0125648	-0.0063337	-0.0058075	0.12643
278.6	1.20047	1.59972	0.0122034	-0.0043529	-0.0055612	0.12479
278.8	1.19551	1.59783	0.0158893	-0.0006455	-0.0034685	0.124151
279	1.19715	1.59985	0.0148673	-0.0051894	-0.0054662	0.125159
279.2	1.19758	1.59541	0.0147989	-0.001462	-0.0034434	0.127089
279.4	1.20168	1.59607	0.0139611	-0.0014415	-0.0061844	0.125454
279.6	1.19801	1.60353	0.0132877	-0.0055646	-0.0033831	0.128385
279.8	1.19925	1.60113	0.00982216	-0.0004331	-0.005027	0.125652
280	1.2017	1.59269	0.0118439	-0.0039635	-0.004262	0.127672
280.2	1.19625	1.59571	0.011698	-0.0033503	-0.006228	0.127467
280.4	1.20034	1.60095	0.0143088	-0.0052353	-0.0031485	0.12846
280.6	1.19744	1.59868	0.0137746	-0.00252	-0.0075298	0.128271
280.8	1.20074	1.60248	0.0147381	-0.0062101	-0.0073418	0.124519
281	1.19698	1.60222	0.0147715	-0.0005721	-0.0086442	0.12405
281.2	1.20149	1.60062	0.0116249	-0.003405	-0.0031088	0.121193
281.4	1.20002	1.59799	0.0125044	-0.0059277	-0.0053313	0.125151
281.6	1.20034	1.59978	0.0118768	-0.0103265	-0.0053443	0.124881
281.8	1.19806	1.59841	0.014084	-0.0049959	-0.006405	0.127011
282	1.19972	1.59741	0.0137599	-0.0023548	-0.0068076	0.126473
282.2	1.19833	1.59899	0.0130064	-0.002647	-0.0099636	0.128768
282.4	1.19671	1.60292	0.00936204	-0.0065193	-0.0056848	0.126247
282.6	1.20067	1.60083	0.0132914	-0.0057352	-0.0073529	0.124367
282.8	1.20007	1.60217	0.0160379	-0.0038027	-0.0062226	0.127842
283	1.19831	1.60343	0.0138664	-0.0041014	-0.0055417	0.125392
283.2	1.2005	1.60052	0.0164828	0.00206798	-0.0081647	0.127866
283.4	1.20072	1.6008	0.0123222	2.93e-05	-0.0070395	0.126459
283.6	1.20098	1.60204	0.0117712	-0.0023664	-0.0067316	0.127865
283.8	1.19969	1.59854	0.0125344	-0.0009055	-0.006193	0.131063
284	1.19366	1.60355	0.0166655	-0.0034988	-0.0045811	0.127447
284.2	1.19552	1.60251	0.0141242	-0.0031842	-0.0092538	0.129068
284.4	1.20043	1.60447	0.0113307	0.0003986	-0.0040856	0.129582
284.6	1.20163	1.60271	0.0109304	0.00050884	-0.005864	0.132145
284.8	1.20169	1.60109	0.0120883	-0.0070097	-0.0093822	0.125205
285	1.19843	1.59723	0.0150344	-0.0012826	-0.0074281	0.129174
285.2	1.19902	1.5999	0.0146693	-0.002552	-0.0073716	0.13123
285.4	1.20022	1.60243	0.0142728	-0.0047067	-0.0048077	0.130884
285.6	1.19941	1.60182	0.0156995	-0.0042331	-0.0070513	0.126776
285.8	1.20015	1.6005	0.0149329	-0.00518	-0.0081596	0.128362
286	1.20032	1.59892	0.0111801	-0.0053455	-0.0073994	0.128164
286.2	1.19719	1.60144	0.0142785	-0.003759	-0.0039099	0.128355
286.4	1.20028	1.60562	0.0109038	0.00023994	-0.0076245	0.124608
286.6	1.19616	1.60269	0.00803036	-0.0032873	-0.0108935	0.126862
286.8	1.19666	1.60498	0.0135902	-0.0079037	-0.0072358	0.127689
287	1.20143	1.60107	0.013974	-0.0044966	-0.0071718	0.128564
287.2	1.19649	1.60516	0.0106109	-0.0018432	-0.0057242	0.131888
287.4	1.19656	1.60316	0.0151011	-0.004707	-0.0044901	0.130577
287.6	1.20197	1.59854	0.0146208	-0.0049606	-0.0050739	0.127272
287.8	1.19827	1.6021	0.0144248	-0.0073647	-0.0063475	0.126004
288	1.19722	1.60691	0.0147415	-0.0046654	-0.0060883	0.129292
288.2	1.19864	1.60339	0.0117013	-0.0051151	-0.0094453	0.123153
288.4	1.20102	1.6039	0.0153312	-0.0018101	-0.0083744	0.133076
288.6	1.19744	1.60337	0.0108416	-0.005413	-0.0058988	0.131415
288.8	1.19944	1.60132	0.0105397	-0.0067293	-0.0069356	0.133276
289	1.19893	1.60336	0.0122396	0.00033092	-0.0055868	0.132085
289.2	1.20063	1.60555	0.011842	-0.0012848	-0.0069435	0.128146
289.4	1.20196	1.60476	0.0128548	-0.0043271	-0.0087375	0.129096
289.6	1.19878	1.60501	0.0129449	-0.0034796	-0.0079409	0.1297
289.8	1.19879	1.60619	0.0144174	-0.005159	-0.0022371	0.127916
290	1.20115	1.60208	0.0161951	-0.0042678	-0.0059113	0.129305
290.2	1.20003	1.60206	0.0129932	-0.0035522	-0.0069884	0.131088
290.4	1.19698	1.60276	0.0103069	-0.0022484	-0.00776	0.129387
290.6	1.19691	1.60428	0.0111705	-0.0033955	-0.0059371	0.131563
290.8	1.20185	1.60326	0.0117567	-0.003285	-0.0074347	0.132785
291	1.19965	1.60337	0.0133261	-0.0051867	-0.0079703	0.127805
291.2	1.20285	1.60191	0.0139099	-0.0045888	-0.0078226	0.129322
291.4	1.19777	1.5973	0.0152356	-0.0085727	-0.0053544	0.130737
291.6	1.1956	1.60368	0.0100342	-0.0022553	-0.0062593	0.132491
291.8	1.20213	1.60614	0.0174433	-0.0051793	-0.008741	0.130036
292	1.20112	1.60107	0.0151391	-0.0019235	-0.006976	0.130458
292.2	1.20108	1.60851	0.0133312	-0.0056394	-0.0060934	0.130428
292.4	1.19801	1.60336	0.00860143	-0.0056139	-0.0038845	0.13141
292.6	1.19875	1.60264	0.0132939	-0.0052309	-0.0100402	0.132094
292.8	1.19739	1.60686	0.013569	-0.0027988	-0.0090507	0.129457
293	1.19844	1.60665	0.0145072	-0.0019435	-0.0054857	0.133792
293.2	1.19943	1.60266	0.0140949	0.00021058	-0.0068471	0.130603
293.4	1.20106	1.60199	0.0118971	-0.0061986	-0.0064568	0.133075
293.6	1.20095	1.60047	0.0112825	-0.006531	-0.0037312	0.131411
293.8	1.19925	1.60155	0.0112813	-0.0047474	-0.0092798	0.130468
294	1.20393	1.60429	0.0149115	-0.0034631	-0.0026879	0.134613
294.2	1.20621	1.60679	0.0130095	-0.005872	-0.0078796	0.134589
294.4	1.1981	1.60051	0.00872669	-0.0032558	-0.0079648	0.132028
294.6	1.19783	1.60557	0.0134049	-0.0026653	-0.00529	0.132593
294.8	1.19922	1.60636	0.0123899	-0.0038857	-0.0062163	0.135137
295	1.20555	1.60244	0.0157497	-0.0048416	-0.0099671	0.13106
295.2	1.19795	1.606	0.011814	-0.0054134	-0.0074052	0.130676
295.4	1.19945	1.60651	0.00938228	-0.0047883	-0.0072321	0.134458
295.6	1.19981	1.60143	0.0128135	-0.0021823	-0.0068924	0.130012
295.8	1.20098	1.6059	0.0125506	-0.0050036	-0.0050789	0.13157
296	1.19809	1.60577	0.0130681	-0.0023603	-0.0064145	0.129442
296.2	1.20031	1.60815	0.0145467	-0.0057359	-0.0070837	0.128611
296.4	1.19869	1.60347	0.0130346	-0.0068059	-0.0089826	0.129971
296.6	1.20136	1.60425	0.0114855	-0.0014757	-0.0087212	0.133257
296.8	1.19619	1.60644	0.0161581	0.00143042	-0.0054959	0.130196
297	1.20092	1.60347	0.0133475	-0.0046848	-0.0065841	0.130617
297.2	1.20527	1.60662	0.0150133	-0.0041425	-0.0061453	0.134786
297.4	1.20457	1.60774	0.0143573	-0.0039471	-0.0062057	0.135133
297.6	1.19829	1.60585	0.0127398	-0.0052953	-0.0046076	0.129173
297.8	1.20103	1.60413	0.012803	-0.0046896	-0.0070886	0.13229
298	1.20294	1.60847	0.0131287	-0.0040077	-0.0069585	0.132339
298.2	1.19657	1.60708	0.0170178	-0.0038749	-0.0059573	0.134563
298.4	1.20027	1.60106	0.0128942	-0.0036459	-0.0047463	0.13317
298.6	1.20252	1.60434	0.0130999	-0.0048014	-0.0038222	0.132042
298.8	1.20187	1.60358	0.0114655	-0.0070693	-0.0042847	0.12976
299	1.19784	1.60527	0.0139975	-0.0035566	-0.0048223	0.133604
299.2	1.20094	1.60611	0.0124287	-0.005505	-0.0098956	0.137668
299.4	1.20154	1.60807	0.0116696	0.00036713	-0.009298	0.136883
299.6	1.20205	1.60289	0.0127228	-0.0029677	-0.0074936	0.134127
299.8	1.20229	1.60563	0.012653	-0.0016705	-0.0078411	0.134815
300	1.20229	1.60563	0.012653	-0.0016705	-0.0078411	0.134815
300.2	1.20266	1.60673	0.010791	0.0045864	-0.0007472	0.133991
300.4	1.2045	1.60802	0.0178363	0.00556856	-0.0007803	0.138022
300.6	1.19999	1.60913	0.0197183	0.00950774	0.00068309	0.140338
300.8	1.20212	1.61069	0.0206994	0.0109819	0.00059144	0.14115
301	1.20077	1.61422	0.0242976	0.0160507	0.00176199	0.140597
301.2	1.20493	1.61061	0.0221576	0.0114528	0.00290968	0.142949
301.4	1.1977	1.61112	0.0190601	0.0132391	0.00483443	0.140657
301.6	1.19341	1.61261	0.0226657	0.0149029	0.00493364	0.143672
301.8	1.19244	1.61452	0.0239614	0.014645	0.00479718	0.143965
302	1.18915	1.60996	0.0223003	0.0179726	0.00399505	0.14378
302.2	1.18843	1.60182	0.0229206	0.0147106	0.00627558	0.143264
302.4	1.18679	1.61453	0.0260192	0.0220392	0.00534438	0.143271
302.6	1.18176	1.60801	0.0279582	0.0208426	0.00549747	0.144573
302.8	1.18072	1.60586	0.0220842	0.0202268	0.00809203	0.145402
303	1.17768	1.60708	0.0258474	0.0179299	0.00773062	0.148321
303.2	1.17972	1.60582	0.0272532	0.020651	0.00800811	0.147905
303.4	1.17625	1.60906	0.0264543	0.0204913	0.0105917	0.143381
303.6	1.17393	1.60957	0.0268134	0.0176239	0.0120994	0.145308
303.8	1.17414	1.60618	0.0255177	0.0228513	0.0104946	0.145858
304	1.17301	1.60904	0.0261956	0.0213078	0.0105904	0.140137
304.2	1.16936	1.60929	0.0244699	0.0238541	0.00960015	0.146649
304.4	1.17213	1.60524	0.0284689	0.0195138	0.0110584	0.149812
304.6	1.16346	1.61064	0.0276922	0.0225822	0.0115571	0.146816
304.8	1.16465	1.60808	0.0252808	0.0198202	0.00922148	0.145228
305	1.15997	1.60996	0.0251923	0.0253979	0.0122572	0.148469
305.2	1.16416	1.60267	0.0246853	0.0233475	0.0123239	0.148134
305.4	1.1616	1.60781	0.0254514	0.0215313	0.00996064	0.146281
305.6	1.15858	1.6041	0.0263122	0.0224918	0.00931211	0.139529
305.8	1.15945	1.60671	0.0276144	0.0245992	0.0101172	0.146182
306	1.15542	1.60469	0.0235008	0.0225963	0.00953089	0.144923
306.2	1.15746	1.60671	0.0271884	0.0238713	0.0130431	0.140384
306.4	1.15482	1.60252	0.0262885	0.024204	0.0121873	0.145617
306.6	1.15285	1.60273	0.0249863	0.0215166	0.0113391	0.142583
306.8	1.14819	1.60144	0.0262277	0.0254908	0.0132042	0.1428
307	1.14933	1.59734	0.0272168	0.0251608	0.0117215	0.146426
307.2	1.14609	1.6028	0.0251119	0.0289078	0.013768	0.148346
307.4	1.14736	1.60443	0.0269213	0.0281347	0.0141128	0.146364
307.6	1.14746	1.60262	0.0279181	0.0242813	0.0134602	0.147042
307.8	1.14358	1.604	0.0302636	0.0218688	0.0107324	0.147015
308	1.14126	1.59752	0.0291641	0.0259833	0.013234	0.146443
308.2	1.1418	1.5958	0.0265165	0.0271197	0.0155117	0.150005
308.4	1.13797	1.59757	0.026828	0.0241046	0.0141888	0.146937
308.6	1.1424	1.5969	0.0284704	0.0218017	0.0124866	0.14845
308.8	1.13562	1.6025	0.0273909	0.0240621	0.0153516	0.146734
309	1.13776	1.59843	0.0286719	0.0247491	0.0123428	0.147251
309.2	1.13906	1.59925	0.0270941	0.0235459	0.0129057	0.145638
309.4	1.1331	1.59924	0.0284744	0.0274508	0.0132709	0.146069
309.6	1.12959	1.59599	0.0288039	0.0273898	0.0135423	0.140778
309.8	1.12834	1.59748	0.0298766	0.0272021	0.0132766	0.146362
310	1.12763	1.59685	0.0287179	0.0242623	0.0112347	0.146866
310.2	1.12486	1.59516	0.0236608	0.0270842	0.0136874	0.147067
310.4	1.12696	1.59717	0.026663	0.022917	0.0154069	0.143804
310.6	1.12456	1.59288	0.0284159	0.0233675	0.0106275	0.146465
310.8	1.12347	1.59627	0.0278688	0.0291832	0.0171957	0.144416
311	1.12469	1.59889	0.0251706	0.025177	0.014761	0.145006
311.2	1.11933	1.59115	0.0265828	0.0269515	0.015788	0.142967
311.4	1.12245	1.59647	0.0277949	0.027471	0.0118002	0.145724
311.6	1.12007	1.59495	0.0264394	0.0299343	0.0154778	0.139783
311.8	1.118	1.59185	0.0268353	0.0260957	0.0168218	0.14876
312	1.11681	1.59286	0.0289399	0.0263721	0.0141412	0.149213
312.2	1.1149	1.59213	0.0249447	0.0275557	0.0126372	0.146027
312.4	1.1141	1.59023	0.0310185	0.0265474	0.0193258	0.145754
312.6	1.11595	1.59383	0.0273385	0.0268964	0.012413	0.146269
312.8	1.11155	1.59371	0.0320216	0.0247849	0.0152204	0.147093
313	1.11283	1.59227	0.0266381	0.0248839	0.0169672	0.14486
313.2	1.11149	1.58918	0.0282199	0.0289362	0.0128026	0.148845
313.4	1.10913	1.588	0.0271248	0.0307456	0.0154192	0.147552
313.6	1.11032	1.59009	0.0248079	0.0275008	0.0152747	0.146804
313.8	1.10834	1.58802	0.0249566	0.0261458	0.0137983	0.147267
314	1.10791	1.59001	0.0267585	0.0281485	0.0117922	0.144305
314.2	1.10179	1.58659	0.0251558	0.0285625	0.0136825	0.144459
314.4	1.10399	1.58842	0.0260726	0.0272711	0.0128828	0.144213
314.6	1.10238	1.58804	0.0297231	0.0262443	0.0147312	0.147125
314.8	1.10497	1.58396	0.0272972	0.0298264	0.012017	0.147619
315	1.10003	1.58653	0.025025	0.0287935	0.0156067	0.143705
315.2	1.09829	1.58578	0.0273815	0.0311147	0.015376	0.145953
315.4	1.09535	1.58605	0.0245248	0.0292751	0.0113563	0.143522
315.6	1.09701	1.58395	0.0272189	0.0253715	0.011645	0.145201
315.8	1.09675	1.58299	0.0251281	0.0285063	0.0132838	0.144732
316	1.09464	1.58429	0.025449	0.0258065	0.0192965	0.144911
316.2	1.08991	1.58455	0.0263234	0.0299271	0.0124018	0.145625
316.4	1.09388	1.58247	0.0252626	0.0262849	0.0117529	0.147993
316.6	1.09131	1.58023	0.0249507	0.0284013	0.0162965	0.141686
316.8	1.08966	1.58157	0.025368	0.0311173	0.0159465	0.146609
317	1.09024	1.58013	0.0297476	0.0273904	0.0167931	0.145729
317.2	1.0884	1.58085	0.0289052	0.0314012	0.0121621	0.145546
317.4	1.08899	1.57789	0.0288383	0.0267619	0.0178111	0.142881
317.6	1.08735	1.58222	0.0275018	0.0257875	0.0136291	0.147905
317.8	1.08377	1.5791	0.0256338	0.0308951	0.012045	0.145627
318	1.08615	1.58251	0.0269386	0.0305598	0.0175794	0.140754
318.2	1.08423	1.57964	0.025429	0.027393	0.0159283	0.145693
318.4	1.08528	1.58114	0.0274454	0.030809	0.0170784	0.145712
318.6	1.08276	1.57963	0.0272089	0.0287593	0.0138755	0.145576
318.8	1.07925	1.57919	0.0292205	0.0271833	0.0132753	0.144746
319	1.08139	1.57861	0.0276861	0.0252398	0.0163653	0.14685
319.2	1.07505	1.57603	0.0310112	0.0265024	0.0150508	0.145636
319.4	1.07768	1.57464	0.028381	0.0318753	0.0133619	0.141924
319.6	1.08193	1.57702	0.0249987	0.0294448	0.0160476	0.146382
319.8	1.07439	1.57473	0.0251861	0.030111	0.0135453	0.139417
320	1.07907	1.57648	0.027122	0.0299678	0.0171059	0.142934
320.2	1.07537	1.57802	0.0277934	0.0282194	0.0149556	0.13988
320.4	1.07895	1.57503	0.0267767	0.0256718	0.0121246	0.141026
320.6	1.07302	1.57295	0.0281359	0.0296538	0.0131506	0.143592
320.8	1.07249	1.57297	0.0261967	0.0281911	0.0149856	0.146315
321	1.07153	1.57591	0.0233334	0.0303019	0.0126214	0.143949
321.2	1.07441	1.57547	0.0264451	0.0293401	0.0140664	0.145771
321.4	1.06791	1.57464	0.0286475	0.030367	0.0126349	0.144207
321.6	1.06739	1.5736	0.0285734	0.0268286	0.0173637	0.142422
321.8	1.06849	1.57962	0.0272375	0.0295646	0.0141645	0.141404
322	1.06742	1.57391	0.0254978	0.0311521	0.0146947	0.144638
322.2	1.06612	1.57559	0.0258937	0.0260788	0.0138886	0.145889
322.4	1.06733	1.5715	0.0243529	0.0297084	0.012676	0.140333
322.6	1.06682	1.5714	0.0236003	0.0297129	0.0152136	0.142199
322.8	1.0645	1.5719	0.0270269	0.0280157	0.0190815	0.142266
323	1.06157	1.57427	0.0256383	0.0297486	0.0171507	0.140737
323.2	1.05901	1.57183	0.0286563	0.0278137	0.0154378	0.14639
323.4	1.05575	1.56804	0.0270409	0.0313024	0.0134179	0.144478
323.6	1.0613	1.57279	0.0255435	0.0338173	0.0127559	0.142163
323.8	1.05904	1.56904	0.0286707	0.0295387	0.0138414	0.145101
324	1.05748	1.56538	0.0268976	0.0259151	0.0133339	0.141466
324.2	1.057	1.5712	0.0286756	0.028445	0.0154741	0.145847
324.4	1.05292	1.56929	0.0253559	0.0285833	0.0139452	0.141134
324.6	1.05179	1.56974	0.0279641	0.0305829	0.0150379	0.140507
324.8	1.05886	1.56725	0.0261587	0.0296634	0.0143763	0.142437
325	1.05367	1.57138	0.0243377	0.0285966	0.0144766	0.147076
325.2	1.05237	1.57209	0.0289822	0.0299274	0.0178188	0.142013
325.4	1.05021	1.57118	0.0286307	0.0272404	0.0148387	0.142
325.6	1.0483	1.56866	0.0237726	0.0283355	0.0161326	0.143282
325.8	1.05069	1.56868	0.0260492	0.0314134	0.0153715	0.140116
326	1.05067	1.56704	0.0238678	0.027116	0.0132374	0.141256
326.2	1.04968	1.56728	0.0257528	0.0307111	0.0158361	0.142391
326.4	1.04845	1.56782	0.0270632	0.0284018	0.0152575	0.147666
326.6	1.04418	1.56733	0.0249645	0.0295688	0.0146369	0.147184
326.8	1.04393	1.56651	0.0281244	0.0306495	0.0134968	0.14497
327	1.04563	1.56688	0.0238258	0.0300112	0.014158	0.143105
327.2	1.04336	1.56239	0.0238746	0.0312606	0.0130823	0.143354
327.4	1.04092	1.5643	0.0244309	0.0308299	0.0124626	0.147847
327.6	1.04572	1.56582	0.0240595	0.0297744	0.0159978	0.141463
327.8	1.0415	1.56627	0.0260165	0.0284986	0.0147182	0.144442
328	1.0385	1.56243	0.0237793	0.0305498	0.0142147	0.140692
328.2	1.03748	1.5674	0.0200839	0.0275275	0.0169812	0.14195
328.4	1.04118	1.56101	0.0294582	0.0309634	0.0156541	0.144449
328.6	1.03988	1.56494	0.0250394	0.0309546	0.0129087	0.146634
328.8	1.03617	1.55741	0.0280482	0.0311181	0.0156947	0.144053
329	1.03364	1.56496	0.0244725	0.0285865	0.0158535	0.147894
329.2	1.03715	1.5593	0.0247072	0.0319188	0.0165367	0.139988
329.4	1.03357	1.56092	0.0274453	0.0257433	0.0155348	0.141984
329.6	1.03256	1.56358	0.0294464	0.0283448	0.0139132	0.145781
329.8	1.03207	1.56145	0.0240298	0.0276415	0.0126333	0.145407
330	1.03404	1.55955	0.0294543	0.0278912	0.0191421	0.140994
330.2	1.02925	1.55726	0.0256057	0.031148	0.0147897	0.14259
330.4	1.03381	1.55876	0.0268999	0.0276501	0.0142805	0.146868
330.6	1.03091	1.55761	0.0256892	0.0293066	0.0164292	0.140138
330.8	1.02872	1.55718	0.0275717	0.0310424	0.0159382	0.141689
331	1.02937	1.55825	0.0218219	0.0240494	0.0157077	0.139849
331.2	1.02628	1.55762	0.024965	0.029589	0.0161254	0.146896
331.4	1.02624	1.5584	0.0239692	0.0293282	0.0158762	0.141609
331.6	1.02629	1.5577	0.0282412	0.0288353	0.0148307	0.142668
331.8	1.02521	1.55479	0.0226772	0.0270088	0.0109538	0.144452
332	1.02362	1.55923	0.0261397	0.0272034	0.0144442	0.141079
332.2	1.02573	1.55918	0.0310276	0.0306533	0.014903	0.144053
332.4	1.02145	1.55202	0.0231882	0.0297871	0.0127772	0.142054
332.6	1.0252	1.55424	0.0276668	0.0299936	0.0162097	0.14303
332.8	1.02238	1.55425	0.0223934	0.0297023	0.0177973	0.142075
333	1.02231	1.55669	0.0259719	0.0309303	0.0172883	0.143413
333.2	1.02071	1.55601	0.0264249	0.0262703	0.0175052	0.141909
333.4	1.01668	1.55166	0.025905	0.0273751	0.0162264	0.141495
333.6	1.02023	1.55685	0.030345	0.0303592	0.0130015	0.141253
333.8	1.01812	1.55386	0.024292	0.0298317	0.0147924	0.142172
334	1.01825	1.55301	0.0220295	0.0306012	0.0123608	0.14126
334.2	1.01688	1.55245	0.0264837	0.0245478	0.0135896	0.142658
334.4	1.01275	1.55238	0.0282918	0.026408	0.015768	0.143258
334.6	1.01144	1.55032	0.0280195	0.0322701	0.0150872	0.13969
334.8	1.01573	1.54892	0.0290717	0.0299032	0.0152251	0.138042
335	1.0127	1.54896	0.0242113	0.0296107	0.0145619	0.139923
335.2	1.01299	1.55507	0.0241853	0.029517	0.0121903	0.142499
335.4	1.01121	1.55562	0.0222235	0.0312276	0.0145698	0.14151
335.6	1.01198	1.55108	0.0238516	0.0317548	0.016443	0.140842
335.8	1.00864	1.55092	0.0222573	0.0299561	0.0142458	0.141446
336	1.00926	1.55124	0.0258495	0.0303097	0.0162311	0.139572
336.2	1.00932	1.55245	0.0243961	0.0267203	0.0143105	0.142013
336.4	1.0057	1.5484	0.0239151	0.0310422	0.016862	0.140095
336.6	1.00637	1.54945	0.0237421	0.0305275	0.0140927	0.140166
336.8	1.0044	1.55326	0.0243059	0.0311778	0.0135449	0.145591
337	1.00415	1.54698	0.0265271	0.0279229	0.0147089	0.142653
337.2	1.00348	1.54796	0.0281637	0.0296725	0.016028	0.142388
337.4	1.00245	1.54948	0.0244992	0.0310898	0.0163061	0.13773
337.6	1.00071	1.54921	0.0238203	0.0290133	0.0162266	0.142309
337.8	0.999292	1.54918	0.0261765	0.0276797	0.0164422	0.141708
338	0.996158	1.54558	0.0265733	0.03183	0.0171913	0.142319
338.2	1.00065	1.54967	0.0235451	0.0313363	0.0152141	0.138717
338.4	1.00351	1.54774	0.0271281	0.0315883	0.0156289	0.139
338.6	0.999922	1.54732	0.0252292	0.0297675	0.0195045	0.14471
338.8	0.997222	1.54899	0.0273351	0.0280456	0.0171849	0.134981
339	1.00058	1.54755	0.022418	0.030915	0.0152159	0.137397
339.2	0.997561	1.54627	0.0238286	0.0281572	0.0149504	0.140658
339.4	0.999772	1.54498	0.0212475	0.030511	0.0148954	0.139636
339.6	0.995612	1.54655	0.0236396	0.0297656	0.0152732	0.14019
339.8	0.995176	1.54627	0.0248173	0.0307508	0.0206231	0.146063
340	0.990872	1.54126	0.0248451	0.0287638	0.0151216	0.136216
340.2	0.99066	1.54306	0.0258547	0.0302683	0.0157199	0.142693
340.4	0.992693	1.5456	0.0234323	0.0302882	0.0158304	0.140762
340.6	0.993042	1.54139	0.0231732	0.0291168	0.0177894	0.136205
340.8	0.992591	1.5485	0.0209441	0.0303952	0.0144484	0.140505
341	0.989601	1.54455	0.0270715	0.0328329	0.0161364	0.140087
341.2	0.986644	1.54215	0.0268811	0.0285611	0.0135413	0.139676
341.4	0.993656	1.54095	0.024917	0.0325177	0.0177317	0.141971
341.6	0.988707	1.54105	0.0216752	0.0291151	0.0132714	0.138391
341.8	0.988539	1.5432	0.0265732	0.0329115	0.0165167	0.143044
342	0.98565	1.54032	0.0224594	0.0281452	0.0155336	0.139928
342.2	0.98345	1.54117	0.0242113	0.0313244	0.0159142	0.142236
342.4	0.982959	1.54014	0.0238467	0.0272231	0.0158213	0.142822
342.6	0.978499	1.54084	0.0236985	0.0268675	0.014202	0.140702
342.8	0.982557	1.54423	0.0268473	0.0308854	0.0186124	0.141096
343	0.982501	1.54324	0.0265714	0.0265463	0.014071	0.140791
343.2	0.983255	1.54071	0.0235409	0.0310902	0.0181486	0.138767
343.4	0.982535	1.53813	0.0235878	0.0312938	0.0158279	0.140869
343.6	0.98002	1.54211	0.0273508	0.0291625	0.0166516	0.143251
343.8	0.976151	1.53906	0.0255996	0.0306183	0.0175478	0.143422
344	0.983473	1.53854	0.0230967	0.031554	0.015161	0.140501
344.2	0.97869	1.53842	0.0223275	0.0272392	0.0162767	0.138899
344.4	0.97811	1.54217	0.0253976	0.0289118	0.0153786	0.144013
344.6	0.978416	1.53775	0.026083	0.0279523	0.0122788	0.140728
344.8	0.976023	1.53989	0.0249304	0.0244565	0.0171203	0.140343
345	0.975662	1.5401	0.0196782	0.0291249	0.0148826	0.139254
345.2	0.973669	1.53666	0.0263542	0.0299746	0.0166394	0.138939
345.4	0.975479	1.53929	0.0245145	0.0305941	0.0187006	0.138377
345.6	0.975593	1.53839	0.0239408	0.0315504	0.0170654	0.137276
345.8	0.972754	1.53433	0.0262495	0.0301689	0.0151574	0.143954
346	0.972555	1.53832	0.0234631	0.0261735	0.0152103	0.138351
346.2	0.973218	1.53457	0.0290965	0.0319129	0.014882	0.140908
346.4	0.968982	1.53089	0.0247809	0.0318638	0.0164628	0.138067
346.6	0.968786	1.53983	0.0248636	0.0282694	0.0119356	0.141869
346.8	0.970623	1.53484	0.0248905	0.0321354	0.0162816	0.137796
347	0.968962	1.53255	0.0243328	0.0298897	0.0164419	0.138579
347.2	0.969776	1.53337	0.0229575	0.028158	0.0178288	0.142045
347.4	0.969257	1.53424	0.0230264	0.030767	0.0156567	0.140809
347.6	0.969068	1.53362	0.0243247	0.0281233	0.0155979	0.138261
347.8	0.964643	1.52986	0.0231717	0.0297995	0.0167606	0.141569
348	0.960788	1.53652	0.0247299	0.028284	0.0176368	0.142019
348.2	0.967216	1.53557	0.0233547	0.0282792	0.0148402	0.140736
348.4	0.967195	1.53691	0.0219857	0.0292306	0.0144226	0.143997
348.6	0.963102	1.5315	0.0242515	0.0292387	0.0158716	0.140922
348.8	0.961764	1.53162	0.0210189	0.0304196	0.0155052	0.142308
349	0.962202	1.53059	0.0213349	0.0323319	0.0188796	0.136787
349.2	0.964244	1.53386	0.027938	0.0290628	0.0142108	0.141331
349.4	0.962675	1.52852	0.0231497	0.0290969	0.0141232	0.142903
349.6	0.963905	1.53415	0.0249764	0.0304175	0.0221207	0.143437
349.8	0.959812	1.53285	0.0244979	0.0321769	0.0155862	0.142101
350	0.957922	1.53489	0.0279499	0.0326095	0.0196039	0.139478
350.2	0.958605	1.52973	0.0276104	0.0296376	0.0178933	0.135425
350.4	0.959945	1.53368	0.0251607	0.0300556	0.01748	0.137435
350.6	0.956093	1.53009	0.0239414	0.026573	0.0144564	0.134194
350.8	0.955918	1.52924	0.0216818	0.0295484	0.0168294	0.137743
351	0.957031	1.5318	0.0239478	0.030905	0.0154323	0.136725
351.2	0.954925	1.52828	0.0234831	0.0276052	0.016629	0.136949
351.4	0.953522	1.52643	0.0261607	0.0259226	0.0136383	0.141395
351.6	0.953692	1.53306	0.0240749	0.0239441	0.0174204	0.139323
351.8	0.955734	1.53173	0.0226804	0.0279738	0.0181998	0.137733
352	0.954859	1.53017	0.0273219	0.0265069	0.0199564	0.140932
352.2	0.951102	1.52702	0.0214523	0.027301	0.0144349	0.138828
352.4	0.952543	1.53226	0.0249541	0.0296095	0.0178745	0.140324
352.6	0.952186	1.53217	0.0239998	0.028734	0.0176729	0.136801
352.8	0.950016	1.52917	0.0266172	0.0261307	0.0175055	0.140155
353	0.947884	1.53049	0.0235377	0.0332663	0.0141015	0.143423
353.2	0.949696	1.53152	0.0231903	0.0287844	0.0152275	0.141704
353.4	0.95111	1.52936	0.0259615	0.026686	0.0126783	0.134898
353.6	0.95002	1.52475	0.0264741	0.0285202	0.0161913	0.139857
353.8	0.951043	1.52959	0.0215596	0.0247226	0.0159544	0.137314
354	0.945849	1.52605	0.0189762	0.0314173	0.0150922	0.140694
354.2	0.94617	1.5272	0.0213912	0.0273422	0.015456	0.141761
354.4	0.948933	1.52929	0.026509	0.0271324	0.017309	0.135398
354.6	0.943665	1.52448	0.0270358	0.027728	0.0170444	0.142955
354.8	0.940287	1.5226	0.0234659	0.0319654	0.0179929	0.141851
355	0.94581	1.52516	0.0233641	0.0340712	0.0156555	0.140056
355.2	0.945235	1.52786	0.0234991	0.0290281	0.0140471	0.140753
355.4	0.939852	1.52444	0.0204639	0.0260521	0.013431	0.142989
355.6	0.941119	1.52116	0.0233324	0.0294897	0.0142089	0.139604
355.8	0.942194	1.52576	0.0242054	0.0273131	0.0171864	0.139853
356	0.941387	1.52738	0.024803	0.036014	0.01822	0.139391
356.2	0.943705	1.52603	0.0236053	0.0322811	0.0113745	0.138423
356.4	0.937987	1.52355	0.0273106	0.0292663	0.0128681	0.139481
356.6	0.937382	1.52464	0.0238792	0.0289932	0.0168803	0.138333
356.8	0.93742	1.52129	0.026195	0.0320056	0.01426	0.139098
357	0.936018	1.52521	0.0244518	0.0321119	0.0182404	0.141887
357.2	0.939887	1.52246	0.0211478	0.0286653	0.0135626	0.136635
357.4	0.938337	1.51913	0.0242539	0.0281068	0.0153365	0.138225
357.6	0.931741	1.52291	0.0254916	0.03025	0.0148098	0.139288
357.8	0.930653	1.51704	0.023275	0.0302465	0.0177585	0.140885
358	0.934461	1.52347	0.0242707	0.0281605	0.0183579	0.138337
358.2	0.932552	1.52277	0.0216303	0.0291848	0.0144428	0.138156
358.4	0.936108	1.52305	0.0249327	0.0318052	0.0143228	0.141649
358.6	0.930907	1.5217	0.0252685	0.0290992	0.017181	0.138236
358.8	0.934585	1.51848	0.0248569	0.0280763	0.0135379	0.139271
359	0.929859	1.52045	0.0196205	0.0276179	0.0185208	0.139958
359.2	0.930236	1.5185	0.0241191	0.0295427	0.0148854	0.14137
359.4	0.926851	1.51988	0.0229624	0.0318357	0.0147908	0.138931
359.6	0.930126	1.51966	0.0243136	0.0264991	0.0119671	0.142024
359.8	0.928475	1.52088	0.0256783	0.0301222	0.0159738	0.139325
360	0.925707	1.51836	0.0252043	0.0335987	0.0158282	0.138084
360.2	0.933717	1.5185	0.0213101	0.0280078	0.0140957	0.138254
360.4	0.927515	1.52023	0.0215293	0.0288253	0.0152991	0.139708
360.6	0.926393	1.51506	0.0253285	0.0313503	0.0179168	0.138289
360.8	0.926643	1.52533	0.0236254	0.0290807	0.016014	0.140095
361	0.92292	1.52027	0.0208602	0.0271495	0.0189966	0.13656
361.2	0.924901	1.51717	0.0242872	0.0297338	0.0172724	0.141621
361.4	0.926179	1.51464	0.026329	0.0261152	0.0134422	0.137005
361.6	0.923251	1.52323	0.0241946	0.0318934	0.0163456	0.140329
361.8	0.922347	1.51518	0.0213554	0.0291109	0.0147903	0.137377
362	0.923062	1.51709	0.0214227	0.0287515	0.0144712	0.139561
362.2	0.915313	1.51658	0.0222286	0.0312077	0.014356	0.139345
362.4	0.921464	1.51683	0.0231318	0.0310626	0.0176894	0.138648
362.6	0.919561	1.51732	0.0257656	0.0307763	0.0158931	0.137093
362.8	0.920147	1.51597	0.0238803	0.0288785	0.0137144	0.136457
363	0.920903	1.51758	0.021708	0.0284621	0.0144131	0.138812
363.2	0.918107	1.51731	0.0225188	0.0322785	0.0174865	0.140674
363.4	0.919027	1.51999	0.0276243	0.0249115	0.0171364	0.137779
363.6	0.91946	1.51556	0.0220122	0.0280602	0.0161121	0.139289
363.8	0.916558	1.5139	0.0232868	0.0289865	0.0200402	0.137992
364	0.915914	1.51728	0.0214363	0.0332201	0.0133711	0.137513
364.2	0.912709	1.51494	0.0215412	0.0299922	0.0166089	0.138426
364.4	0.917672	1.512	0.021865	0.026071	0.0167738	0.136301
364.6	0.917015	1.51521	0.0226941	0.0273075	0.0190328	0.142285
364.8	0.910612	1.5176	0.0228913	0.0258334	0.0161628	0.138334
365	0.917627	1.51242	0.0245808	0.0289914	0.0158968	0.137462
365.2	0.909635	1.5158	0.0240747	0.0321209	0.0135672	0.136335
365.4	0.91253	1.5155	0.0253629	0.0292761	0.016513	0.139072
365.6	0.912532	1.51574	0.0209393	0.03214	0.0137535	0.139868
365.8	0.91015	1.51278	0.025818	0.0253456	0.0143994	0.135874
366	0.909446	1.51126	0.0236463	0.0306486	0.0194025	0.139633
366.2	0.910583	1.51257	0.0227604	0.0311949	0.0141624	0.136963
366.4	0.912048	1.51114	0.0218128	0.0267129	0.0142032	0.139753
366.6	0.911498	1.51503	0.0208526	0.029803	0.0154766	0.139179
366.8	0.907211	1.51575	0.0266504	0.030078	0.0186972	0.141132
367	0.908738	1.51361	0.0236831	0.0295703	0.0143851	0.139616
367.2	0.905373	1.51014	0.0260648	0.0319642	0.0163315	0.13702
367.4	0.903163	1.51258	0.021661	0.0291003	0.0139117	0.137652
367.6	0.908119	1.50877	0.026105	0.0305392	0.0177933	0.136591
367.8	0.906809	1.50872	0.0221512	0.0309596	0.0165975	0.13862
368	0.904641	1.51242	0.0204481	0.029316	0.0188366	0.135847
368.2	0.904395	1.51026	0.0283182	0.0307825	0.0133938	0.13775
368.4	0.907306	1.51474	0.021705	0.029864	0.0157487	0.138729
368.6	0.905544	1.51168	0.0218712	0.0262215	0.0169698	0.137543
368.8	0.902184	1.51437	0.0209743	0.0278939	0.014436	0.139483
369	0.902279	1.50944	0.0220172	0.0300672	0.0135348	0.137971
369.2	0.898536	1.50923	0.0223863	0.0320398	0.0162284	0.134633
369.4	0.901924	1.50991	0.0247146	0.0260215	0.0168318	0.139915
369.6	0.901802	1.50607	0.0286675	0.0277379	0.0127948	0.136546
369.8	0.901108	1.50847	0.0211703	0.0338217	0.0160151	0.139091
370	0.90042	1.51126	0.0229693	0.0294607	0.0155715	0.139314
370.2	0.898948	1.51096	0.0217677	0.0283388	0.015169	0.139886
370.4	0.89466	1.50735	0.0222509	0.0276548	0.0154963	0.140947
370.6	0.898863	1.50891	0.0211071	0.0295764	0.0155224	0.139697
370.8	0.898655	1.50724	0.0208422	0.0285328	0.0160408	0.138749
371	0.897409	1.50556	0.0234051	0.0272745	0.0169943	0.138165
371.2	0.899311	1.50604	0.0221548	0.0288811	0.0161729	0.137119
371.4	0.895794	1.50631	0.021484	0.0312135	0.0126773	0.1374
371.6	0.897085	1.50735	0.0208837	0.0325644	0.0140747	0.137769
371.8	0.897238	1.50568	0.0230794	0.0291369	0.0136349	0.140676
372	0.895536	1.50808	0.0276249	0.0288166	0.0141612	0.138298
372.2	0.896934	1.5027	0.021107	0.0273889	0.0182358	0.138774
372.4	0.894369	1.50801	0.0219359	0.0278362	0.013184	0.137358
372.6	0.892847	1.50514	0.0222286	0.0281567	0.0140956	0.139609
372.8	0.89288	1.50215	0.0253944	0.0304196	0.0188123	0.138498
373	0.898685	1.50469	0.0230674	0.0306151	0.016403	0.137824
373.2	0.886587	1.50866	0.024905	0.0273275	0.0153975	0.142136
373.4	0.894203	1.5099	0.0253027	0.0276226	0.0174336	0.140443
373.6	0.89132	1.50469	0.0221138	0.0304114	0.0164136	0.137036
373.8	0.890237	1.50112	0.0221369	0.0281059	0.0170731	0.13732
374	0.887931	1.50678	0.0222769	0.029804	0.0161347	0.137022
374.2	0.888667	1.50693	0.0224507	0.0316974	0.0148873	0.138549
374.4	0.886884	1.5035	0.0218164	0.0249293	0.0143396	0.139394
374.6	0.887011	1.50224	0.0218332	0.0308306	0.0159546	0.137292
374.8	0.889644	1.50531	0.0234711	0.0315099	0.0150772	0.139466
375	0.89127	1.50607	0.0251581	0.0339543	0.0124868	0.134106
375.2	0.888555	1.50657	0.0210034	0.029346	0.0175306	0.139162
375.4	0.891314	1.50439	0.0236295	0.0269453	0.0152196	0.136602
375.6	0.885364	1.50221	0.0239272	0.0307963	0.0152064	0.135748
375.8	0.889089	1.50255	0.0218872	0.0302841	0.0180195	0.136532
376	0.881601	1.50682	0.0208416	0.0282563	0.0167805	0.135601
376.2	0.884181	1.50409	0.0220932	0.0299319	0.0158479	0.137218
376.4	0.88278	1.50533	0.0245684	0.0283063	0.018763	0.133704
376.6	0.886516	1.50457	0.0232235	0.0274294	0.0185352	0.136072
376.8	0.881069	1.50261	0.0240549	0.0280434	0.0126358	0.13691
377	0.885169	1.50025	0.0207793	0.0288025	0.0143719	0.138669
377.2	0.881637	1.50407	0.0250837	0.0295257	0.016056	0.138002
377.4	0.880116	1.50315	0.0212063	0.0312555	0.0193374	0.134752
377.6	0.878043	1.49824	0.0193613	0.0276916	0.0177884	0.135343
377.8	0.882728	1.499	0.0214447	0.027824	0.0154727	0.138379
378	0.882438	1.4999	0.0245217	0.0311859	0.0145411	0.136589
378.2	0.876234	1.50096	0.0200732	0.0277407	0.017074	0.137825
378.4	0.8802	1.50108	0.0243676	0.02997	0.015265	0.139878
378.6	0.878256	1.50053	0.0206716	0.028528	0.0145275	0.136933
378.8	0.875802	1.50055	0.0244519	0.033206	0.0157106	0.136173
379	0.875519	1.50092	0.0213495	0.0280007	0.0158463	0.135102
379.2	0.873378	1.50462	0.0223443	0.0347074	0.015116	0.135098
379.4	0.877205	1.49867	0.0204538	0.0295206	0.0150862	0.133345
379.6	0.876038	1.50172	0.0190977	0.0270357	0.0166639	0.138234
379.8	0.873355	1.49691	0.0267627	0.0290332	0.0167793	0.134524
380	0.877091	1.5024	0.020572	0.0333669	0.018446	0.132842
380.2	0.872359	1.50073	0.023046	0.0298348	0.0146298	0.136242
380.4	0.875153	1.49908	0.0204886	0.0305104	0.0175721	0.13401
380.6	0.869304	1.50218	0.0213011	0.0288343	0.016953	0.140688
380.8	0.874287	1.49904	0.021585	0.0291775	0.0131332	0.138361
381	0.871604	1.50013	0.0231701	0.0260949	0.0149641	0.136538
381.2	0.873116	1.5011	0.0248495	0.0296475	0.014629	0.134379
381.4	0.87129	1.49651	0.0197261	0.030243	0.0145871	0.136531
381.6	0.871072	1.49879	0.0233273	0.0327527	0.016637	0.13562
381.8	0.871481	1.49843	0.021975	0.0237923	0.0161066	0.134418
382	0.867425	1.49583	0.0231393	0.0287929	0.0155151	0.134259
382.2	0.870375	1.50056	0.0238853	0.027888	0.016972	0.136463
382.4	0.868294	1.50137	0.0234764	0.0303474	0.0141392	0.136156
382.6	0.868297	1.49466	0.0227629	0.0283084	0.014938	0.13367
382.8	0.866922	1.5	0.0206845	0.0289764	0.0159044	0.134534
383	0.873387	1.49323	0.0239761	0.0306939	0.0154229	0.137029
383.2	0.864772	1.4956	0.0220344	0.0292937	0.0169045	0.131306
383.4	0.863794	1.50166	0.0262501	0.0274095	0.0166415	0.135139
383.6	0.866846	1.49553	0.0213678	0.0295818	0.0123056	0.137261
383.8	0.86338	1.4957	0.0227987	0.032302	0.0156619	0.133771
384	0.867137	1.49552	0.0209414	0.0282604	0.0167621	0.136551
384.2	0.861655	1.49602	0.0197726	0.027874	0.0124576	0.133631
384.4	0.859995	1.49487	0.019063	0.0273283	0.0175683	0.133722
384.6	0.863837	1.49464	0.023781	0.0312526	0.0147869	0.137828
384.8	0.863081	1.49604	0.0215893	0.0297567	0.0170032	0.135099
385	0.866024	1.49066	0.0235069	0.0318727	0.0162268	0.131142
385.2	0.861125	1.49655	0.0257012	0.0290316	0.015954	0.134257
385.4	0.86091	1.49483	0.0225604	0.0284464	0.0174238	0.134932
385.6	0.860795	1.49039	0.0226608	0.0283819	0.0179401	0.137691
385.8	0.858019	1.494	0.0240033	0.0269629	0.0182478	0.130807
386	0.858898	1.4948	0.0224884	0.0274449	0.0169181	0.1382
386.2	0.858973	1.49303	0.0223159	0.0286952	0.0185197	0.134387
386.4	0.858249	1.49386	0.0213269	0.0299711	0.0186646	0.132941
386.6	0.85825	1.49619	0.0207224	0.0319328	0.0200165	0.135991
386.8	0.856539	1.4935	0.0236787	0.0297971	0.0181244	0.136729
387	0.857011	1.49467	0.0246167	0.0313462	0.0159469	0.132674
387.2	0.855686	1.49539	0.0218096	0.0298691	0.0156352	0.138597
387.4	0.858645	1.49317	0.0207209	0.0311497	0.0156045	0.130846
387.6	0.857228	1.49796	0.0242663	0.0263599	0.0167977	0.133032
387.8	0.85681	1.49863	0.0226341	0.0317902	0.0137963	0.136341
388	0.856332	1.49145	0.0201799	0.0296021	0.0164714	0.136912
388.2	0.855216	1.49369	0.0223077	0.0285495	0.0176568	0.13612
388.4	0.85662	1.48748	0.0226328	0.029452	0.0144472	0.137674
388.6	0.851551	1.49649	0.0243231	0.0304133	0.0149275	0.138043
388.8	0.854608	1.49361	0.0218316	0.0309339	0.0178848	0.13742
389	0.855816	1.49107	0.0270813	0.029585	0.0192777	0.13731
389.2	0.853219	1.48933	0.0228223	0.0329293	0.0165851	0.134846
389.4	0.851693	1.49246	0.0231097	0.0301664	0.0184965	0.13376
389.6	0.846648	1.49315	0.0201181	0.0290244	0.0169825	0.135302
389.8	0.846594	1.49204	0.0220831	0.0318164	0.0173869	0.137488
390	0.849353	1.49256	0.0208884	0.0290369	0.0175796	0.134424
390.2	0.846332	1.48732	0.019033	0.0285478	0.017472	0.136749
390.4	0.846228	1.49412	0.0239206	0.0284736	0.0186619	0.133654
390.6	0.850822	1.49393	0.0229909	0.0322226	0.0145075	0.134662
390.8	0.846329	1.48981	0.0248525	0.0324941	0.0163694	0.136785
391	0.850791	1.49035	0.0222539	0.0302211	0.0148328	0.134186
391.2	0.847878	1.48883	0.0217076	0.0308037	0.0150335	0.133113
391.4	0.846464	1.49176	0.0253361	0.0286652	0.0170412	0.136037
391.6	0.849295	1.49029	0.0236629	0.0300784	0.0201744	0.136585
391.8	0.844276	1.48523	0.0233813	0.0305437	0.0162863	0.137084
392	0.84201	1.48504	0.0192829	0.0326546	0.0152824	0.131077
392.2	0.844861	1.48706	0.0206652	0.0290697	0.0177657	0.134059
392.4	0.846319	1.48963	0.0182421	0.030232	0.0156328	0.135386
392.6	0.843194	1.49204	0.0285927	0.0291685	0.0188391	0.136081
392.8	0.843628	1.48769	0.0243212	0.0263231	0.0184924	0.134321
393	0.845297	1.48881	0.0234629	0.031427	0.0165039	0.137335
393.2	0.843953	1.49165	0.0201543	0.0294422	0.0159683	0.136057
393.4	0.84216	1.48699	0.0223609	0.0322989	0.0154645	0.135447
393.6	0.843518	1.48426	0.0198475	0.0312429	0.0166197	0.136997
393.8	0.839926	1.48625	0.0199093	0.030607	0.0158263	0.135468
394	0.838252	1.48876	0.0202805	0.033394	0.0172207	0.129577
394.2	0.838735	1.49092	0.0214726	0.029798	0.0168732	0.131744
394.4	0.839498	1.48554	0.0204321	0.0346617	0.0129901	0.13297
394.6	0.837309	1.48703	0.0219842	0.0319682	0.0185468	0.132727
394.8	0.84071	1.48543	0.021224	0.0308368	0.017143	0.134664
395	0.839429	1.48452	0.0213452	0.0302591	0.0143698	0.133266
395.2	0.839279	1.48937	0.0217198	0.0293607	0.0132728	0.135644
395.4	0.838858	1.49021	0.0198225	0.0280893	0.018828	0.134494
395.6	0.841181	1.48744	0.0199327	0.0305554	0.0181599	0.132202
395.8	0.84001	1.48481	0.022656	0.0283506	0.0164488	0.134518
396	0.8382	1.48539	0.0232679	0.0280653	0.0172029	0.134943
396.2	0.837948	1.48969	0.0238701	0.0247947	0.0165095	0.136112
396.4	0.836817	1.48768	0.0209593	0.0315061	0.0153021	0.133975
396.6	0.834313	1.48701	0.0267444	0.0314162	0.0162072	0.133751
396.8	0.836395	1.48718	0.0215689	0.0302302	0.0144111	0.133146
397	0.836412	1.48558	0.0219099	0.031466	0.0163103	0.13398
397.2	0.8327	1.4871	0.022999	0.0292867	0.0172907	0.132146
397.4	0.835398	1.48869	0.021261	0.0287474	0.0176482	0.133092
397.6	0.833496	1.48046	0.0218863	0.0278308	0.0119834	0.134653
397.8	0.834047	1.48564	0.0216789	0.0284717	0.016452	0.137445
398	0.82974	1.48411	0.0202994	0.0299017	0.017141	0.136622
398.2	0.830212	1.48294	0.0260456	0.0289958	0.0120241	0.137366
398.4	0.830827	1.48682	0.0215452	0.0306738	0.0158118	0.133552
398.6	0.831831	1.48321	0.0252421	0.0274859	0.0178334	0.134566
398.8	0.832766	1.48675	0.0214079	0.0273779	0.0147942	0.133557
399	0.831265	1.48222	0.0215045	0.0324526	0.0150192	0.137065
399.2	0.832294	1.48802	0.0215586	0.029176	0.0145673	0.133752
399.4	0.829975	1.48002	0.0213506	0.0316878	0.0156081	0.136911
[truncated: 4,004 more rows]

## Sheet: Fig2b
Fig2B				FCoV-23(RBD)_01_F.catAPN_01
Time (s)	100 nM	100 fit	33 nM	33 fit	11 nM	11 fit	3.6 nM	3.6 fit	1.2 nM	1.2 fit
0	0.0029555	0	0.00018819	0	-0.0009397	0	0.00014668	0	0.00072209	0
0.2	0.0023073	0.00198776	0.00056323	0.00071343	-0.0026099	0.00027175	-0.0008366	0.00010371	0.00211177	4.75e-05
0.4	0.0103038	0.00397066	0.00379183	0.00142615	-0.0011143	0.00054335	-0.0014904	0.00020738	0.00322125	9.49e-05
0.6	0.0104621	0.00594871	0.00428589	0.00213816	0.001594	0.00081482	0.00388669	0.00031102	0.00699774	0.00014235
0.8	0.00966645	0.00792193	0.00895538	0.00284946	-0.0008183	0.00108615	-0.0031337	0.00041462	0.00430999	0.00018978
1	0.0185506	0.00989033	0.00640299	0.00356006	0.00315672	0.00135735	0.00118815	0.00051819	0.0076094	0.00023719
1.2	0.0192635	0.0118539	0.010249	0.00426996	-0.0005742	0.0016284	9.91e-05	0.00062172	0.00818191	0.00028458
1.4	0.0220421	0.0138127	0.0144211	0.00497915	0.00283569	0.00189932	0.00553553	0.00072521	0.00678722	0.00033196
1.6	0.0291523	0.0157667	0.0112512	0.00568763	0.00612193	0.0021701	0.00334596	0.00082867	0.00383917	0.00037933
1.8	0.027132	0.0177159	0.0135844	0.00639541	0.00713104	0.00244074	0.0018745	0.00093209	0.00777534	0.00042669
2	0.0283378	0.0196604	0.0128804	0.00710249	0.0104121	0.00271125	0.00267481	0.00103547	0.00933317	0.00047403
2.2	0.0315903	0.0216001	0.0150294	0.00780887	0.00505334	0.00298162	0.00602578	0.00113882	0.0097172	0.00052135
2.4	0.0358239	0.023535	0.015911	0.00851454	0.012164	0.00325185	0.00852524	0.00124214	0.00830821	0.00056866
2.6	0.0387405	0.0254653	0.0174461	0.00921952	0.0114275	0.00352194	0.0028628	0.00134541	0.0125156	0.00061596
2.8	0.0372622	0.0273908	0.0192308	0.00992379	0.0139942	0.0037919	0.00749927	0.00144866	0.00954858	0.00066325
3	0.0419489	0.0293116	0.0188225	0.0106274	0.0104976	0.00406172	0.00579297	0.00155186	0.00765351	0.00071052
3.2	0.0456896	0.0312277	0.0252508	0.0113303	0.0148094	0.0043314	0.0100371	0.00165503	0.0099685	0.00075777
3.4	0.0460356	0.0331392	0.0263023	0.0120324	0.00617027	0.00460095	0.0094003	0.00175817	0.00888971	0.00080502
3.6	0.0512588	0.0350459	0.0237409	0.0127339	0.0108715	0.00487036	0.00767623	0.00186126	0.0136411	0.00085224
3.8	0.0522702	0.036948	0.02618	0.0134347	0.0101367	0.00513963	0.0079612	0.00196433	0.0122796	0.00089946
4	0.0564209	0.0388455	0.0284039	0.0141348	0.0141115	0.00540876	0.00960796	0.00206735	0.00961909	0.00094666
4.2	0.0595536	0.0407383	0.0266848	0.0148342	0.0137488	0.00567776	0.0114291	0.00217034	0.010501	0.00099385
4.4	0.0633858	0.0426265	0.0272085	0.0155329	0.0199904	0.00594662	0.00553786	0.0022733	0.00872455	0.00104102
4.6	0.0595641	0.0445101	0.0315846	0.0162309	0.0213087	0.00621535	0.00927263	0.00237622	0.0127174	0.00108818
4.8	0.0605202	0.046389	0.0299494	0.0169282	0.0165468	0.00648394	0.0053383	0.0024791	0.00912944	0.00113532
5	0.0617649	0.0482634	0.0294055	0.0176248	0.0216401	0.00675239	0.00562977	0.00258195	0.0102727	0.00118246
5.2	0.0661012	0.0501332	0.0335544	0.0183208	0.0188824	0.0070207	0.00777333	0.00268476	0.0125509	0.00122957
5.4	0.0690429	0.0519985	0.0357744	0.019016	0.0152512	0.00728888	0.00897162	0.00278754	0.0108429	0.00127668
5.6	0.0724733	0.0538591	0.0344298	0.0197105	0.0178033	0.00755693	0.0103564	0.00289028	0.0151917	0.00132377
5.8	0.0749094	0.0557152	0.0354264	0.0204044	0.0163749	0.00782483	0.0111211	0.00299299	0.0117929	0.00137084
6	0.077779	0.0575668	0.0366682	0.0210976	0.0201226	0.0080926	0.00962155	0.00309566	0.0100534	0.00141791
6.2	0.0811527	0.0594139	0.0387569	0.0217901	0.020258	0.00836024	0.0077815	0.00319829	0.0139912	0.00146495
6.4	0.0795456	0.0612564	0.0383134	0.0224819	0.0190035	0.00862774	0.0088567	0.00330089	0.0152477	0.00151199
6.6	0.0862374	0.0630945	0.0393149	0.023173	0.0195986	0.0088951	0.0101802	0.00340345	0.0107123	0.00155901
6.8	0.0869086	0.064928	0.0394238	0.0238634	0.0205789	0.00916233	0.00627576	0.00350598	0.0153842	0.00160602
7	0.0901494	0.0667571	0.0433585	0.0245531	0.020899	0.00942942	0.0103754	0.00360847	0.0117627	0.00165301
7.2	0.0890561	0.0685817	0.0379038	0.0252422	0.0173225	0.00969638	0.013216	0.00371092	0.0160293	0.00169999
7.4	0.0915553	0.0704018	0.0401399	0.0259305	0.0210508	0.0099632	0.00946509	0.00381334	0.0102584	0.00174695
7.6	0.0911999	0.0722175	0.0470308	0.0266182	0.022072	0.0102299	0.00921666	0.00391573	0.0117132	0.00179391
7.8	0.0935571	0.0740288	0.0406507	0.0273052	0.0212314	0.0104964	0.0132046	0.00401808	0.0152145	0.00184084
8	0.0981224	0.0758356	0.0470146	0.0279915	0.0222309	0.0107628	0.0113935	0.00412039	0.0106883	0.00188777
8.2	0.097936	0.077638	0.046984	0.0286772	0.0246476	0.0110291	0.013614	0.00422267	0.0153596	0.00193468
8.4	0.100912	0.079436	0.0460267	0.0293621	0.0284598	0.0112953	0.0130846	0.00432491	0.013575	0.00198158
8.6	0.100579	0.0812296	0.0473398	0.0300464	0.0206176	0.0115613	0.00877373	0.00442712	0.0129183	0.00202846
8.8	0.104462	0.0830188	0.0521826	0.03073	0.0216385	0.0118271	0.0101853	0.00452929	0.0174137	0.00207533
9	0.106565	0.0848037	0.0448099	0.0314129	0.0227206	0.0120929	0.0109476	0.00463143	0.0164005	0.00212218
9.2	0.107618	0.0865842	0.0506415	0.0320952	0.0249686	0.0123585	0.0116791	0.00473353	0.0146487	0.00216902
9.4	0.110338	0.0883603	0.0459775	0.0327767	0.0264175	0.012624	0.0105644	0.00483559	0.0114257	0.00221585
9.6	0.111329	0.0901321	0.0486583	0.0334576	0.0262964	0.0128893	0.016206	0.00493762	0.0122553	0.00226267
9.8	0.11493	0.0918996	0.0511269	0.0341378	0.0229744	0.0131545	0.0115594	0.00503961	0.0127483	0.00230947
10	0.113843	0.0936627	0.04948	0.0348174	0.0252491	0.0134196	0.0127588	0.00514157	0.0171471	0.00235625
10.2	0.119941	0.0954215	0.0532195	0.0354962	0.0222624	0.0136845	0.0127652	0.0052435	0.0148577	0.00240302
10.4	0.124903	0.0971761	0.0582512	0.0361744	0.0255071	0.0139493	0.0152766	0.00534538	0.0145243	0.00244978
10.6	0.121041	0.0989263	0.053993	0.0368519	0.0229567	0.0142139	0.0134347	0.00544724	0.0124804	0.00249653
10.8	0.120629	0.100672	0.0558065	0.0375288	0.0250457	0.0144785	0.0142798	0.00554905	0.00986103	0.00254326
11	0.127927	0.102414	0.0543942	0.038205	0.0305558	0.0147429	0.0143151	0.00565084	0.0119824	0.00258998
11.2	0.121684	0.104151	0.0559546	0.0388804	0.0298222	0.0150071	0.0109761	0.00575258	0.0156588	0.00263668
11.4	0.126712	0.105885	0.0601822	0.0395553	0.0242276	0.0152712	0.0154049	0.00585429	0.0132876	0.00268337
11.6	0.128651	0.107614	0.0586031	0.0402294	0.0305316	0.0155352	0.0142159	0.00595597	0.0159454	0.00273005
11.8	0.130486	0.109338	0.0614021	0.0409029	0.0301291	0.0157991	0.0145846	0.00605761	0.0125606	0.00277671
12	0.137447	0.111059	0.0620578	0.0415758	0.0322688	0.0160628	0.0170732	0.00615921	0.0145197	0.00282336
12.2	0.135701	0.112775	0.0605735	0.0422479	0.0252224	0.0163264	0.0144321	0.00626078	0.0137121	0.00287
12.4	0.134737	0.114487	0.0626431	0.0429194	0.0289865	0.0165898	0.0187557	0.00636232	0.0137589	0.00291662
12.6	0.139601	0.116195	0.0629579	0.0435902	0.0304837	0.0168532	0.0136297	0.00646382	0.0185286	0.00296322
12.8	0.140942	0.117899	0.063452	0.0442604	0.031841	0.0171164	0.0185396	0.00656528	0.0163178	0.00300982
13	0.142783	0.119599	0.0643224	0.0449298	0.0282115	0.0173794	0.0144361	0.00666671	0.0176186	0.0030564
13.2	0.145766	0.121294	0.0672735	0.0455987	0.0316206	0.0176423	0.0129286	0.0067681	0.0155428	0.00310297
13.4	0.146337	0.122985	0.0639939	0.0462668	0.0308095	0.0179051	0.0124312	0.00686946	0.0145815	0.00314952
13.6	0.149951	0.124673	0.0658065	0.0469343	0.029942	0.0181678	0.0180963	0.00697078	0.0145346	0.00319606
13.8	0.151659	0.126356	0.0655068	0.0476012	0.029782	0.0184303	0.0151049	0.00707207	0.0164645	0.00324258
14	0.152106	0.128035	0.0666811	0.0482673	0.0328508	0.0186927	0.0136214	0.00717332	0.0156043	0.0032891
14.2	0.151849	0.129709	0.0704053	0.0489328	0.0297223	0.0189549	0.0147478	0.00727454	0.0164556	0.0033356
14.4	0.157329	0.13138	0.0703284	0.0495977	0.0276844	0.019217	0.0116529	0.00737572	0.0132354	0.00338208
14.6	0.156616	0.133047	0.0689193	0.0502619	0.0309642	0.019479	0.0181423	0.00747687	0.0123112	0.00342855
14.8	0.157231	0.134709	0.0704374	0.0509254	0.03267	0.0197409	0.0173475	0.00757798	0.0155044	0.00347501
15	0.160133	0.136368	0.0676196	0.0515883	0.0335835	0.0200026	0.0180477	0.00767906	0.0155532	0.00352145
15.2	0.166302	0.138022	0.0729768	0.0522505	0.033949	0.0202642	0.0163891	0.0077801	0.0165052	0.00356788
15.4	0.163531	0.139673	0.071262	0.052912	0.0346563	0.0205256	0.0128953	0.00788111	0.0141043	0.0036143
15.6	0.162655	0.141319	0.0712323	0.0535729	0.0335783	0.0207869	0.0181264	0.00798208	0.0195685	0.0036607
15.8	0.167621	0.142961	0.0737419	0.0542332	0.0341607	0.0210481	0.0193829	0.00808302	0.0143653	0.00370709
16	0.169241	0.1446	0.0739428	0.0548928	0.0354164	0.0213092	0.0177818	0.00818392	0.0207509	0.00375347
16.2	0.169372	0.146234	0.0718844	0.0555517	0.0351139	0.0215701	0.016284	0.00828478	0.015492	0.00379983
16.4	0.170004	0.147865	0.0744152	0.05621	0.0372897	0.0218309	0.0190539	0.00838561	0.0170607	0.00384618
16.6	0.172935	0.149491	0.0783767	0.0568676	0.0378768	0.0220916	0.0178697	0.00848641	0.0192547	0.00389251
16.8	0.171845	0.151113	0.0777147	0.0575246	0.035853	0.0223521	0.0181562	0.00858717	0.0157919	0.00393883
17	0.176949	0.152732	0.0787753	0.0581809	0.0361443	0.0226125	0.0138103	0.0086879	0.0133618	0.00398514
17.2	0.181382	0.154346	0.0799753	0.0588366	0.033557	0.0228727	0.0180466	0.00878859	0.0152235	0.00403143
17.4	0.180437	0.155957	0.0793733	0.0594916	0.0352471	0.0231329	0.0213222	0.00888925	0.0148652	0.00407771
17.6	0.183036	0.157563	0.0791125	0.0601459	0.0356728	0.0233929	0.0132035	0.00898987	0.0141037	0.00412398
17.8	0.181645	0.159166	0.0812786	0.0607996	0.0388654	0.0236527	0.0166202	0.00909045	0.0157571	0.00417023
18	0.185982	0.160765	0.0815976	0.0614527	0.035984	0.0239125	0.0142231	0.009191	0.0157072	0.00421647
18.2	0.184556	0.162359	0.0792155	0.0621051	0.0372284	0.0241721	0.0160158	0.00929152	0.0160984	0.0042627
18.4	0.189912	0.16395	0.081473	0.0627569	0.0368569	0.0244315	0.0181808	0.009392	0.0181544	0.00430891
18.6	0.189572	0.165537	0.0809954	0.063408	0.039659	0.0246909	0.0164925	0.00949245	0.0166362	0.00435511
18.8	0.191627	0.167121	0.0827139	0.0640585	0.0353416	0.0249501	0.0186359	0.00959286	0.0138539	0.00440129
19	0.197028	0.1687	0.0872922	0.0647083	0.0367661	0.0252091	0.0166994	0.00969324	0.0157949	0.00444747
19.2	0.194029	0.170275	0.0839752	0.0653575	0.0393882	0.0254681	0.0149776	0.00979358	0.0184812	0.00449362
19.4	0.196528	0.171847	0.0849959	0.0660061	0.0389366	0.0257269	0.0158447	0.00989389	0.0137046	0.00453977
19.6	0.19618	0.173415	0.0883203	0.066654	0.0372503	0.0259856	0.0155141	0.00999416	0.0174316	0.0045859
19.8	0.19788	0.174979	0.0871549	0.0673012	0.0385786	0.0262441	0.017498	0.0100944	0.0163407	0.00463202
20	0.199733	0.176539	0.0865149	0.0679478	0.0418517	0.0265025	0.0180438	0.0101946	0.0143638	0.00467812
20.2	0.200932	0.178095	0.0906791	0.0685938	0.0374708	0.0267608	0.0141764	0.0102948	0.0183453	0.00472421
20.4	0.19927	0.179647	0.088477	0.0692391	0.0413729	0.027019	0.0202644	0.0103949	0.0171636	0.00477029
20.6	0.204448	0.181196	0.092561	0.0698838	0.0407117	0.027277	0.0203452	0.010495	0.0157019	0.00481635
20.8	0.203021	0.182741	0.0877754	0.0705279	0.038142	0.0275349	0.0204949	0.0105951	0.017262	0.0048624
21	0.210074	0.184282	0.0884572	0.0711713	0.0415288	0.0277927	0.0186685	0.0106951	0.0197826	0.00490843
21.2	0.20946	0.18582	0.0897896	0.0718141	0.0422863	0.0280503	0.0182817	0.0107951	0.0150033	0.00495446
21.4	0.209993	0.187353	0.0986105	0.0724562	0.0410731	0.0283078	0.0200575	0.010895	0.0169108	0.00500047
21.6	0.21031	0.188883	0.092324	0.0730977	0.0416306	0.0285652	0.0192197	0.010995	0.020617	0.00504646
21.8	0.209917	0.190409	0.0923344	0.0737385	0.0428306	0.0288224	0.0216485	0.0110949	0.013264	0.00509244
22	0.220134	0.191931	0.0915035	0.0743787	0.0358509	0.0290795	0.0187484	0.0111947	0.0152662	0.00513841
22.2	0.214178	0.19345	0.0929689	0.0750183	0.0432189	0.0293365	0.0184271	0.0112945	0.0151357	0.00518437
22.4	0.21537	0.194965	0.0932115	0.0756573	0.0394489	0.0295933	0.0191122	0.0113943	0.0154855	0.00523031
22.6	0.220391	0.196476	0.0941913	0.0762956	0.0430623	0.02985	0.0163112	0.0114941	0.0185924	0.00527623
22.8	0.218361	0.197984	0.0975095	0.0769333	0.0407432	0.0301066	0.0172759	0.0115938	0.0180979	0.00532215
23	0.220181	0.199488	0.0961788	0.0775703	0.0433151	0.0303631	0.0232138	0.0116935	0.0169642	0.00536805
23.2	0.22475	0.200988	0.0954327	0.0782068	0.0407554	0.0306194	0.0179682	0.0117931	0.0161195	0.00541394
23.4	0.225053	0.202484	0.100247	0.0788425	0.0438842	0.0308756	0.0152895	0.0118927	0.0158795	0.00545981
23.6	0.228797	0.203977	0.0989663	0.0794777	0.0407667	0.0311317	0.0195785	0.0119923	0.019853	0.00550567
23.8	0.229377	0.205466	0.094962	0.0801122	0.0433106	0.0313876	0.0213144	0.0120918	0.0169655	0.00555152
24	0.226107	0.206952	0.10123	0.0807461	0.0396505	0.0316434	0.0175371	0.0121914	0.0153848	0.00559735
24.2	0.226832	0.208434	0.105073	0.0813794	0.0460736	0.0318991	0.0189162	0.0122908	0.0172644	0.00564317
24.4	0.237002	0.209912	0.103042	0.082012	0.0452168	0.0321546	0.0218378	0.0123903	0.0161296	0.00568898
24.6	0.235669	0.211387	0.102046	0.082644	0.0409926	0.03241	0.0211782	0.0124897	0.0174177	0.00573477
24.8	0.235149	0.212858	0.100542	0.0832754	0.0426668	0.0326653	0.0194022	0.012589	0.0110071	0.00578055
25	0.240814	0.214326	0.103863	0.0839062	0.0439166	0.0329205	0.0188931	0.0126884	0.0158835	0.00582632
25.2	0.236283	0.21579	0.105591	0.0845363	0.0440558	0.0331755	0.0135556	0.0127877	0.0176539	0.00587207
25.4	0.2376	0.21725	0.101864	0.0851658	0.0458513	0.0334304	0.0212864	0.0128869	0.0206974	0.00591781
25.6	0.237513	0.218707	0.103806	0.0857947	0.0454294	0.0336852	0.0206021	0.0129862	0.0149365	0.00596353
25.8	0.239114	0.22016	0.103202	0.0864229	0.0463865	0.0339398	0.0196401	0.0130854	0.0131147	0.00600925
26	0.242756	0.22161	0.103757	0.0870506	0.0452307	0.0341943	0.019551	0.0131845	0.0157335	0.00605494
26.2	0.243285	0.223056	0.107774	0.0876776	0.048508	0.0344487	0.0241086	0.0132837	0.0142101	0.00610063
26.4	0.244228	0.224498	0.10771	0.0883039	0.0501697	0.0347029	0.0180732	0.0133828	0.0148114	0.0061463
26.6	0.245912	0.225937	0.10815	0.0889297	0.0465246	0.0349571	0.0201688	0.0134818	0.018385	0.00619196
26.8	0.248951	0.227373	0.108434	0.0895548	0.0444969	0.035211	0.0143894	0.0135809	0.0191818	0.00623761
27	0.249904	0.228805	0.110157	0.0901794	0.0419003	0.0354649	0.02269	0.0136799	0.0135212	0.00628324
27.2	0.247661	0.230233	0.108777	0.0908033	0.0453667	0.0357186	0.0212886	0.0137788	0.0147775	0.00632886
27.4	0.25141	0.231659	0.108483	0.0914265	0.0485213	0.0359722	0.0197422	0.0138777	0.0169361	0.00637446
27.6	0.253838	0.23308	0.111831	0.0920492	0.0476851	0.0362257	0.0193695	0.0139766	0.0174245	0.00642005
27.8	0.253127	0.234498	0.110473	0.0926712	0.0513604	0.0364791	0.0205845	0.0140755	0.0138043	0.00646563
28	0.254459	0.235913	0.114576	0.0932927	0.0490994	0.0367323	0.0247006	0.0141743	0.0174342	0.00651119
28.2	0.254712	0.237324	0.111345	0.0939135	0.050795	0.0369854	0.0265615	0.0142731	0.019024	0.00655675
28.4	0.256805	0.238732	0.112604	0.0945337	0.04627	0.0372383	0.0213131	0.0143718	0.0168503	0.00660228
28.6	0.262671	0.240136	0.118166	0.0951532	0.0463868	0.0374912	0.0219118	0.0144705	0.0177088	0.00664781
28.8	0.262187	0.241537	0.112661	0.0957722	0.0491376	0.0377439	0.0205129	0.0145692	0.0169078	0.00669332
29	0.263943	0.242934	0.116167	0.0963906	0.0492986	0.0379964	0.0248785	0.0146679	0.0189917	0.00673882
29.2	0.258734	0.244328	0.119346	0.0970083	0.0522625	0.0382489	0.0213488	0.0147665	0.0178253	0.0067843
29.4	0.262935	0.245719	0.116627	0.0976254	0.0518404	0.0385012	0.017493	0.0148651	0.0177899	0.00682977
29.6	0.26526	0.247106	0.114804	0.0982419	0.0531233	0.0387534	0.0197543	0.0149636	0.0144184	0.00687523
29.8	0.268624	0.24849	0.11591	0.0988578	0.052143	0.0390055	0.0247592	0.0150621	0.0197928	0.00692067
30	0.268346	0.24987	0.118841	0.0994731	0.0488598	0.0392574	0.0230197	0.0151606	0.0169893	0.0069661
30.2	0.272088	0.251247	0.121237	0.100088	0.048793	0.0395092	0.0194555	0.015259	0.0183954	0.00701152
30.4	0.268538	0.252621	0.118094	0.100702	0.0527781	0.0397609	0.022221	0.0153574	0.0202339	0.00705693
30.6	0.275169	0.253991	0.117989	0.101315	0.0555114	0.0400124	0.02583	0.0154558	0.0209116	0.00710232
30.8	0.274245	0.255358	0.120248	0.101928	0.0497799	0.0402639	0.0228438	0.0155542	0.0187016	0.00714769
31	0.277093	0.256722	0.120407	0.10254	0.0491968	0.0405152	0.0228789	0.0156525	0.0160821	0.00719306
31.2	0.273337	0.258082	0.121825	0.103152	0.0520444	0.0407663	0.0188625	0.0157508	0.0133988	0.00723841
31.4	0.280366	0.259439	0.119013	0.103763	0.0521481	0.0410174	0.0237412	0.015849	0.013702	0.00728375
31.6	0.282508	0.260793	0.125564	0.104373	0.049344	0.0412683	0.0195455	0.0159472	0.0145482	0.00732907
31.8	0.280473	0.262143	0.126891	0.104983	0.0531206	0.0415191	0.0198591	0.0160454	0.0182234	0.00737438
32	0.281079	0.26349	0.124045	0.105592	0.0482589	0.0417697	0.0254702	0.0161435	0.0159035	0.00741968
32.2	0.282482	0.264834	0.121864	0.106201	0.0507382	0.0420203	0.0188351	0.0162416	0.0174716	0.00746496
32.4	0.284591	0.266174	0.124738	0.106809	0.0531697	0.0422707	0.0203728	0.0163397	0.0194049	0.00751023
32.6	0.285541	0.267512	0.125114	0.107416	0.0528899	0.0425209	0.0172232	0.0164377	0.0142876	0.00755549
32.8	0.28492	0.268846	0.127266	0.108023	0.0560308	0.0427711	0.0231373	0.0165357	0.0194276	0.00760074
33	0.290088	0.270176	0.131849	0.108629	0.052472	0.0430211	0.0253907	0.0166337	0.018477	0.00764597
33.2	0.29059	0.271504	0.127554	0.109235	0.0543594	0.043271	0.0247879	0.0167316	0.0208542	0.00769118
33.4	0.292814	0.272828	0.129614	0.10984	0.0566922	0.0435208	0.0163192	0.0168295	0.0167312	0.00773639
33.6	0.292186	0.274149	0.131539	0.110444	0.055545	0.0437704	0.0215303	0.0169274	0.0143204	0.00778158
33.8	0.293947	0.275467	0.131186	0.111048	0.0541029	0.0440199	0.0208641	0.0170252	0.0158954	0.00782676
34	0.2936	0.276781	0.127646	0.111651	0.0515255	0.0442693	0.023492	0.017123	0.0153322	0.00787192
34.2	0.296375	0.278092	0.127183	0.112254	0.0525374	0.0445186	0.0251756	0.0172207	0.0184074	0.00791707
34.4	0.293854	0.2794	0.127643	0.112856	0.0532013	0.0447677	0.0194869	0.0173185	0.0155835	0.00796221
34.6	0.295681	0.280705	0.130834	0.113457	0.0555549	0.0450167	0.0239657	0.0174162	0.0159386	0.00800734
34.8	0.298645	0.282007	0.131444	0.114058	0.0563078	0.0452656	0.0229875	0.0175138	0.0177186	0.00805245
35	0.296442	0.283305	0.133377	0.114658	0.0595955	0.0455144	0.0273194	0.0176114	0.0181827	0.00809755
35.2	0.298401	0.284601	0.131676	0.115258	0.0546683	0.045763	0.0215006	0.017709	0.0180346	0.00814263
35.4	0.30366	0.285893	0.132481	0.115857	0.0539979	0.0460115	0.02311	0.0178066	0.0166655	0.0081877
35.6	0.305347	0.287182	0.135663	0.116455	0.0566467	0.0462599	0.0246008	0.0179041	0.0207957	0.00823276
35.8	0.304633	0.288468	0.134412	0.117053	0.0570358	0.0465081	0.0245126	0.0180016	0.0159366	0.00827781
36	0.302374	0.28975	0.133815	0.11765	0.0562372	0.0467562	0.0201305	0.0180991	0.0215968	0.00832284
36.2	0.306873	0.29103	0.136066	0.118247	0.0604958	0.0470042	0.0225794	0.0181965	0.0204294	0.00836786
36.4	0.306083	0.292307	0.135776	0.118843	0.0605144	0.0472521	0.0278643	0.0182939	0.0157141	0.00841286
36.6	0.311751	0.29358	0.136991	0.119438	0.0554711	0.0474999	0.0242176	0.0183912	0.0172045	0.00845785
36.8	0.313372	0.29485	0.138264	0.120033	0.0565696	0.0477475	0.0224659	0.0184885	0.016935	0.00850283
37	0.312547	0.296117	0.139861	0.120627	0.0553015	0.047995	0.0214561	0.0185858	0.0168118	0.0085478
37.2	0.313111	0.297381	0.138514	0.121221	0.0607631	0.0482423	0.0249382	0.0186831	0.019534	0.00859275
37.4	0.311956	0.298642	0.140889	0.121814	0.0592421	0.0484896	0.0258213	0.0187803	0.0171168	0.00863769
37.6	0.313914	0.2999	0.138493	0.122407	0.0609854	0.0487367	0.0247815	0.0188775	0.0174708	0.00868262
37.8	0.317168	0.301155	0.136299	0.122999	0.0582819	0.0489837	0.0225268	0.0189746	0.0153646	0.00872753
38	0.317434	0.302406	0.14415	0.12359	0.0593627	0.0492306	0.0202978	0.0190718	0.0201705	0.00877243
38.2	0.318592	0.303655	0.143931	0.124181	0.0595956	0.0494773	0.0238212	0.0191688	0.0176992	0.00881732
38.4	0.321779	0.304901	0.144423	0.124771	0.0582213	0.0497239	0.0231768	0.0192659	0.0165935	0.00886219
38.6	0.317953	0.306143	0.14111	0.12536	0.0588839	0.0499704	0.0226073	0.0193629	0.0178578	0.00890705
38.8	0.322483	0.307383	0.145124	0.125949	0.0634123	0.0502168	0.0249716	0.0194599	0.0186523	0.0089519
39	0.323561	0.308619	0.143064	0.126538	0.0641074	0.050463	0.0228413	0.0195568	0.0161003	0.00899673
39.2	0.322863	0.309853	0.145326	0.127126	0.0585715	0.0507091	0.0222627	0.0196538	0.0164128	0.00904155
39.4	0.325178	0.311083	0.147092	0.127713	0.0611731	0.0509551	0.0273259	0.0197506	0.0199385	0.00908636
39.6	0.324898	0.312311	0.14741	0.128299	0.0674784	0.051201	0.0244924	0.0198475	0.0193194	0.00913115
39.8	0.328166	0.313535	0.145285	0.128885	0.0641663	0.0514467	0.0281229	0.0199443	0.0150422	0.00917593
40	0.326441	0.314756	0.149284	0.129471	0.0628304	0.0516923	0.0235066	0.0200411	0.0211522	0.0092207
40.2	0.329884	0.315975	0.143691	0.130056	0.0598553	0.0519378	0.0255898	0.0201378	0.0185087	0.00926546
40.4	0.329742	0.31719	0.148627	0.13064	0.0655025	0.0521832	0.0222345	0.0202345	0.0120515	0.0093102
40.6	0.327917	0.318403	0.149314	0.131224	0.0610721	0.0524285	0.0263648	0.0203312	0.0183089	0.00935493
40.8	0.331328	0.319612	0.14448	0.131807	0.0635238	0.0526736	0.0254186	0.0204279	0.0170462	0.00939964
41	0.336611	0.320819	0.152618	0.13239	0.0626181	0.0529186	0.0265905	0.0205245	0.0185566	0.00944434
41.2	0.334858	0.322023	0.149092	0.132972	0.0630913	0.0531634	0.0255415	0.0206211	0.0154805	0.00948903
41.4	0.336408	0.323223	0.150056	0.133553	0.0634618	0.0534082	0.0298282	0.0207176	0.0219549	0.00953371
41.6	0.336868	0.324421	0.148964	0.134134	0.0640168	0.0536528	0.0252173	0.0208141	0.0192104	0.00957837
41.8	0.339222	0.325616	0.154961	0.134714	0.06362	0.0538973	0.0265549	0.0209106	0.0154938	0.00962302
42	0.334924	0.326808	0.152	0.135294	0.0664122	0.0541417	0.0253472	0.021007	0.0166748	0.00966766
42.2	0.339425	0.327997	0.152106	0.135873	0.0598251	0.0543859	0.0221386	0.0211035	0.0128847	0.00971228
42.4	0.337825	0.329183	0.154362	0.136451	0.0647184	0.05463	0.0214336	0.0211998	0.0167198	0.00975689
42.6	0.338605	0.330366	0.153308	0.137029	0.0653353	0.054874	0.0274071	0.0212962	0.020615	0.00980149
42.8	0.343038	0.331547	0.15451	0.137607	0.0653369	0.0551179	0.0234269	0.0213925	0.0219306	0.00984607
43	0.345619	0.332724	0.153638	0.138184	0.0646972	0.0553617	0.0281709	0.0214888	0.016078	0.00989064
43.2	0.343904	0.333899	0.155425	0.13876	0.0632637	0.0556053	0.0288743	0.021585	0.0162937	0.0099352
43.4	0.350399	0.33507	0.154087	0.139336	0.065901	0.0558488	0.0274774	0.0216812	0.0182735	0.00997974
43.6	0.342876	0.336239	0.155239	0.139911	0.0640604	0.0560922	0.027083	0.0217774	0.0153393	0.0100243
43.8	0.347394	0.337405	0.154715	0.140485	0.0680048	0.0563354	0.0256468	0.0218735	0.0181473	0.0100688
44	0.348119	0.338568	0.155644	0.141059	0.0664506	0.0565786	0.0258762	0.0219697	0.0185374	0.0101133
44.2	0.349116	0.339728	0.155961	0.141632	0.0660016	0.0568216	0.0303212	0.0220657	0.0196455	0.0101578
44.4	0.354164	0.340886	0.159093	0.142205	0.0638953	0.0570645	0.0321294	0.0221618	0.0199719	0.0102023
44.6	0.350437	0.34204	0.15996	0.142778	0.0715148	0.0573072	0.0268331	0.0222578	0.0186699	0.0102467
44.8	0.354347	0.343192	0.158342	0.143349	0.066066	0.0575499	0.0282352	0.0223538	0.0151004	0.0102912
45	0.353621	0.344341	0.161761	0.14392	0.0666845	0.0577924	0.0289483	0.0224497	0.0180661	0.0103356
45.2	0.357366	0.345487	0.160197	0.144491	0.0657198	0.0580348	0.0274495	0.0225456	0.0193313	0.0103801
45.4	0.356224	0.346631	0.16065	0.145061	0.0694777	0.058277	0.0269269	0.0226415	0.0202102	0.0104245
45.6	0.358728	0.347771	0.158611	0.14563	0.0663427	0.0585192	0.0276148	0.0227373	0.0200392	0.0104689
45.8	0.356932	0.348909	0.16107	0.146199	0.0660285	0.0587612	0.027417	0.0228331	0.0215372	0.0105133
46	0.361531	0.350044	0.163637	0.146767	0.0634409	0.0590031	0.0274857	0.0229289	0.0189742	0.0105576
46.2	0.360292	0.351176	0.162154	0.147335	0.0683163	0.0592449	0.0245195	0.0230247	0.0173006	0.010602
46.4	0.360822	0.352306	0.162697	0.147902	0.0686984	0.0594865	0.0265645	0.0231204	0.016483	0.0106464
46.6	0.362648	0.353432	0.164825	0.148469	0.0677357	0.0597281	0.0315611	0.0232161	0.017029	0.0106907
46.8	0.363587	0.354556	0.163894	0.149035	0.065278	0.0599695	0.027149	0.0233117	0.0237319	0.010735
47	0.367977	0.355677	0.166394	0.1496	0.0728949	0.0602108	0.0232109	0.0234073	0.0196631	0.0107793
47.2	0.367058	0.356796	0.16711	0.150165	0.0688354	0.0604519	0.0274315	0.0235029	0.0180996	0.0108236
47.4	0.369714	0.357912	0.166675	0.15073	0.0712909	0.060693	0.0261157	0.0235984	0.019666	0.0108679
47.6	0.368466	0.359025	0.166554	0.151293	0.0703105	0.0609339	0.0319886	0.023694	0.0163839	0.0109122
47.8	0.369822	0.360135	0.164486	0.151857	0.0690345	0.0611747	0.0308198	0.0237894	0.0225826	0.0109564
48	0.368655	0.361242	0.1709	0.152419	0.0688815	0.0614154	0.0307594	0.0238849	0.0196644	0.0110007
48.2	0.372248	0.362347	0.166013	0.152981	0.0712895	0.0616559	0.0265313	0.0239803	0.0170339	0.0110449
48.4	0.374519	0.363449	0.164175	0.153543	0.0672666	0.0618964	0.0273186	0.0240757	0.0180714	0.0110891
48.6	0.3747	0.364549	0.168909	0.154104	0.0712841	0.0621367	0.0288238	0.024171	0.0195761	0.0111333
48.8	0.377784	0.365646	0.169718	0.154664	0.0736111	0.0623769	0.0261358	0.0242663	0.0194637	0.0111775
49	0.370496	0.36674	0.169707	0.155224	0.0738136	0.0626169	0.026016	0.0243616	0.0182887	0.0112217
49.2	0.373127	0.367831	0.169752	0.155784	0.0705219	0.0628569	0.0305406	0.0244569	0.0196006	0.0112659
49.4	0.376099	0.36892	0.169576	0.156342	0.0771813	0.0630967	0.0316786	0.0245521	0.0175901	0.01131
49.6	0.379864	0.370006	0.172077	0.156901	0.0708104	0.0633364	0.0320387	0.0246472	0.0161056	0.0113542
49.8	0.378416	0.371089	0.173524	0.157458	0.0699587	0.063576	0.0300776	0.0247424	0.0153642	0.0113983
50	0.380783	0.37217	0.171292	0.158015	0.0745158	0.0638154	0.0294207	0.0248375	0.0217	0.0114424
50.2	0.383168	0.373248	0.172325	0.158572	0.0736409	0.0640548	0.0291781	0.0249326	0.0169846	0.0114865
50.4	0.384688	0.374324	0.171434	0.159128	0.0685227	0.064294	0.0290141	0.0250276	0.0178844	0.0115306
50.6	0.383907	0.375397	0.172809	0.159683	0.0708476	0.0645331	0.0298416	0.0251227	0.0195862	0.0115747
50.8	0.386758	0.376467	0.17448	0.160238	0.0745805	0.064772	0.0308164	0.0252176	0.0172729	0.0116187
51	0.384792	0.377534	0.173669	0.160793	0.0724416	0.0650109	0.0304146	0.0253126	0.0165853	0.0116628
51.2	0.386641	0.378599	0.178992	0.161346	0.0747085	0.0652496	0.026923	0.0254075	0.0205284	0.0117068
51.4	0.390293	0.379662	0.174961	0.1619	0.0733822	0.0654882	0.0292358	0.0255024	0.0136468	0.0117508
51.6	0.386474	0.380722	0.17685	0.162452	0.0735108	0.0657267	0.0288855	0.0255972	0.0213317	0.0117949
51.8	0.388637	0.381779	0.174647	0.163004	0.0752936	0.0659651	0.0323792	0.0256921	0.0218934	0.0118388
52	0.390103	0.382834	0.176956	0.163556	0.0717796	0.0662033	0.0325833	0.0257868	0.0190402	0.0118828
52.2	0.389765	0.383886	0.174619	0.164107	0.0771993	0.0664414	0.0331465	0.0258816	0.0172044	0.0119268
52.4	0.387082	0.384935	0.178877	0.164658	0.0787563	0.0666794	0.0262582	0.0259763	0.0216666	0.0119708
52.6	0.393958	0.385982	0.184116	0.165208	0.0704289	0.0669173	0.0314071	0.026071	0.0172039	0.0120147
52.8	0.393482	0.387026	0.180711	0.165757	0.0762604	0.0671551	0.0287381	0.0261656	0.0210337	0.0120586
53	0.39602	0.388068	0.182742	0.166306	0.0754865	0.0673927	0.0307686	0.0262603	0.0205484	0.0121026
53.2	0.397135	0.389108	0.180327	0.166854	0.078824	0.0676302	0.0321892	0.0263548	0.0222679	0.0121465
53.4	0.397463	0.390144	0.185369	0.167402	0.0720187	0.0678676	0.0329178	0.0264494	0.0198625	0.0121904
53.6	0.397497	0.391179	0.181988	0.167949	0.0765429	0.0681049	0.0310964	0.0265439	0.0207164	0.0122343
53.8	0.398458	0.39221	0.181746	0.168496	0.0755867	0.0683421	0.0282588	0.0266384	0.0160693	0.0122781
54	0.39898	0.393239	0.185759	0.169042	0.0767723	0.0685791	0.0274647	0.0267329	0.0211221	0.012322
54.2	0.401546	0.394266	0.18285	0.169588	0.0752854	0.068816	0.0284316	0.0268273	0.0204747	0.0123658
54.4	0.401978	0.39529	0.187492	0.170133	0.0744877	0.0690528	0.0278826	0.0269217	0.0201928	0.0124096
54.6	0.400137	0.396312	0.185583	0.170677	0.0784202	0.0692895	0.0316127	0.027016	0.0232302	0.0124535
54.8	0.404563	0.397331	0.184895	0.171221	0.0809373	0.069526	0.0304313	0.0271104	0.0178153	0.0124973
55	0.403446	0.398348	0.18394	0.171765	0.076315	0.0697625	0.0305938	0.0272047	0.0188359	0.0125411
55.2	0.403907	0.399362	0.190592	0.172308	0.0753244	0.0699988	0.0330381	0.0272989	0.0229407	0.0125848
55.4	0.408521	0.400373	0.181038	0.17285	0.0796803	0.070235	0.0264653	0.0273931	0.0174018	0.0126286
55.6	0.406562	0.401383	0.186254	0.173392	0.076511	0.070471	0.0278729	0.0274873	0.0169228	0.0126724
55.8	0.402553	0.402389	0.189567	0.173933	0.0776673	0.070707	0.0308781	0.0275815	0.0192357	0.0127161
56	0.4044	0.403394	0.187586	0.174474	0.0799676	0.0709428	0.0309923	0.0276756	0.0211745	0.0127598
56.2	0.410063	0.404395	0.187256	0.175014	0.0781137	0.0711785	0.0315069	0.0277697	0.0202995	0.0128035
56.4	0.40994	0.405395	0.187224	0.175554	0.0764446	0.0714141	0.0298191	0.0278638	0.0184651	0.0128472
56.6	0.408871	0.406392	0.19049	0.176093	0.0761676	0.0716496	0.0287674	0.0279578	0.0193263	0.0128909
56.8	0.410598	0.407386	0.1913	0.176631	0.0777063	0.071885	0.0328042	0.0280518	0.0173017	0.0129346
57	0.412817	0.408378	0.190105	0.17717	0.0789845	0.0721202	0.0311415	0.0281458	0.0216227	0.0129783
57.2	0.409785	0.409368	0.192988	0.177707	0.0774821	0.0723553	0.0314987	0.0282397	0.0196156	0.0130219
57.4	0.413918	0.410355	0.190553	0.178244	0.0799497	0.0725903	0.0301413	0.0283336	0.0183605	0.0130656
57.6	0.413677	0.41134	0.196542	0.178781	0.0792211	0.0728252	0.0277506	0.0284275	0.0161213	0.0131092
57.8	0.414162	0.412322	0.188886	0.179316	0.0823328	0.0730599	0.0297679	0.0285213	0.0148125	0.0131528
58	0.412501	0.413302	0.193729	0.179852	0.0780344	0.0732946	0.0330032	0.0286151	0.0197115	0.0131964
58.2	0.416751	0.41428	0.190917	0.180387	0.0833487	0.0735291	0.0305841	0.0287089	0.0195093	0.01324
58.4	0.423228	0.415255	0.193814	0.180921	0.0828439	0.0737635	0.0322563	0.0288026	0.0199563	0.0132835
58.6	0.417545	0.416228	0.193397	0.181455	0.0800197	0.0739978	0.0322635	0.0288963	0.020357	0.0133271
58.8	0.420297	0.417198	0.195184	0.181988	0.0803736	0.074232	0.0349197	0.02899	0.0248149	0.0133706
59	0.422604	0.418167	0.195372	0.182521	0.0846969	0.074466	0.0327715	0.0290836	0.0200754	0.0134142
59.2	0.420027	0.419132	0.195068	0.183053	0.0788698	0.0746999	0.0311878	0.0291772	0.0206142	0.0134577
59.4	0.4196	0.420096	0.195668	0.183585	0.0817548	0.0749337	0.0323336	0.0292708	0.0168335	0.0135012
59.6	0.420284	0.421057	0.199568	0.184116	0.081419	0.0751674	0.0323843	0.0293644	0.0225436	0.0135447
59.8	0.424492	0.422015	0.199545	0.184647	0.0829018	0.075401	0.0323197	0.0294579	0.0166912	0.0135882
60	0.423825	0.422972	0.198111	0.185177	0.0792549	0.0756344	0.0321732	0.0295513	0.0190828	0.0136317
60.2	0.422738	0.423926	0.198087	0.185706	0.0805545	0.0758678	0.032002	0.0296448	0.0182243	0.0136751
60.4	0.430858	0.424877	0.198044	0.186235	0.08074	0.076101	0.0321549	0.0297382	0.0227806	0.0137186
60.6	0.430863	0.425826	0.200283	0.186764	0.0830898	0.0763341	0.0329527	0.0298316	0.0204484	0.013762
60.8	0.430214	0.426773	0.200086	0.187292	0.0804822	0.076567	0.0345985	0.0299249	0.0203871	0.0138054
61	0.431851	0.427718	0.200878	0.187819	0.0828398	0.0767999	0.0316822	0.0300182	0.0171017	0.0138488
61.2	0.429328	0.428661	0.203035	0.188346	0.0857283	0.0770326	0.0296424	0.0301115	0.0197733	0.0138922
61.4	0.432256	0.429601	0.201108	0.188873	0.0836985	0.0772653	0.0308452	0.0302048	0.0197749	0.0139356
61.6	0.43536	0.430538	0.197115	0.189399	0.0837664	0.0774978	0.0337908	0.030298	0.020558	0.013979
61.8	0.436398	0.431474	0.203494	0.189924	0.0843468	0.0777302	0.033498	0.0303912	0.0201748	0.0140223
62	0.432372	0.432407	0.200432	0.190449	0.0854779	0.0779624	0.0310693	0.0304843	0.0205989	0.0140657
62.2	0.433032	0.433338	0.202215	0.190973	0.0853822	0.0781946	0.033149	0.0305774	0.020472	0.014109
62.4	0.437242	0.434267	0.198952	0.191497	0.0837439	0.0784266	0.0362937	0.0306705	0.0158495	0.0141523
62.6	0.437589	0.435193	0.206863	0.192021	0.0887601	0.0786585	0.0344754	0.0307636	0.0182131	0.0141956
62.8	0.437885	0.436117	0.207735	0.192543	0.0853155	0.0788903	0.0328364	0.0308566	0.019589	0.0142389
63	0.438616	0.437039	0.203528	0.193066	0.0835303	0.079122	0.0311721	0.0309496	0.0197397	0.0142822
63.2	0.441495	0.437958	0.205173	0.193587	0.0888133	0.0793535	0.0345353	0.0310425	0.0210753	0.0143255
63.4	0.438286	0.438876	0.204418	0.194109	0.0831556	0.079585	0.0364132	0.0311355	0.0169198	0.0143687
63.6	0.439865	0.439791	0.205811	0.194629	0.0860119	0.0798163	0.0350229	0.0312284	0.0186373	0.014412
63.8	0.439299	0.440704	0.20588	0.19515	0.0853745	0.0800475	0.0391157	0.0313212	0.0189897	0.0144552
64	0.443715	0.441614	0.205872	0.195669	0.0878056	0.0802786	0.0382102	0.0314141	0.0210886	0.0144984
64.2	0.446035	0.442523	0.206559	0.196188	0.0860796	0.0805096	0.0329448	0.0315069	0.0188808	0.0145416
64.4	0.440674	0.443429	0.208768	0.196707	0.086314	0.0807405	0.0335045	0.0315996	0.0216446	0.0145848
64.6	0.440746	0.444333	0.20832	0.197225	0.0907046	0.0809712	0.0379415	0.0316924	0.0213585	0.014628
64.8	0.446521	0.445235	0.214247	0.197743	0.0889363	0.0812018	0.0346598	0.0317851	0.0222323	0.0146712
65	0.442881	0.446134	0.207219	0.19826	0.0893954	0.0814323	0.0360714	0.0318777	0.0188485	0.0147143
65.2	0.44525	0.447032	0.210166	0.198777	0.0911475	0.0816627	0.0345015	0.0319704	0.0189879	0.0147574
65.4	0.447579	0.447927	0.214386	0.199293	0.0861944	0.081893	0.0315416	0.032063	0.0195979	0.0148006
65.6	0.451273	0.44882	0.211552	0.199808	0.0863915	0.0821231	0.0327623	0.0321555	0.0173702	0.0148437
65.8	0.449436	0.449711	0.210474	0.200323	0.0844232	0.0823532	0.0344126	0.0322481	0.0186157	0.0148868
66	0.451211	0.450599	0.211168	0.200838	0.0917553	0.0825831	0.0356341	0.0323406	0.0201275	0.0149299
66.2	0.451914	0.451486	0.213128	0.201352	0.0888424	0.0828129	0.0318363	0.032433	0.0208977	0.014973
66.4	0.451339	0.45237	0.209649	0.201865	0.0906528	0.0830426	0.0353128	0.0325255	0.0196916	0.015016
66.6	0.450471	0.453252	0.216543	0.202378	0.0872989	0.0832721	0.0311982	0.0326179	0.0210736	0.0150591
66.8	0.449852	0.454132	0.213019	0.202891	0.0937887	0.0835016	0.03642	0.0327103	0.0202033	0.0151021
67	0.454816	0.45501	0.214335	0.203403	0.0906194	0.0837309	0.035575	0.0328026	0.0201923	0.0151451
67.2	0.457261	0.455885	0.216382	0.203914	0.0906228	0.0839601	0.0333531	0.0328949	0.0204247	0.0151881
67.4	0.45954	0.456759	0.215364	0.204425	0.0885265	0.0841892	0.0366505	0.0329872	0.0213585	0.0152311
67.6	0.452549	0.45763	0.215547	0.204936	0.0870741	0.0844182	0.0330655	0.0330795	0.0175319	0.0152741
67.8	0.454419	0.4585	0.217608	0.205446	0.087563	0.0846471	0.0362913	0.0331717	0.022289	0.0153171
68	0.457734	0.459367	0.216715	0.205955	0.0900102	0.0848759	0.0360477	0.0332639	0.022925	0.0153601
68.2	0.455522	0.460232	0.218619	0.206464	0.0915989	0.0851045	0.0359334	0.033356	0.0199116	0.015403
68.4	0.461931	0.461095	0.218475	0.206973	0.0900323	0.085333	0.0322999	0.0334482	0.0211619	0.0154459
68.6	0.46434	0.461956	0.22057	0.207481	0.0896413	0.0855614	0.0370228	0.0335402	0.0192011	0.0154889
68.8	0.460786	0.462814	0.221259	0.207988	0.088855	0.0857897	0.0343149	0.0336323	0.0206415	0.0155318
69	0.459658	0.463671	0.216316	0.208495	0.0901264	0.0860179	0.0367815	0.0337243	0.0206161	0.0155747
69.2	0.460164	0.464525	0.221651	0.209001	0.0925087	0.086246	0.03856	0.0338163	0.0176081	0.0156176
69.4	0.460158	0.465378	0.218145	0.209507	0.0919126	0.0864739	0.0342699	0.0339083	0.0197199	0.0156604
69.6	0.46333	0.466228	0.220069	0.210013	0.0910433	0.0867017	0.0338787	0.0340002	0.0227056	0.0157033
69.8	0.464279	0.467076	0.22227	0.210518	0.0906911	0.0869294	0.0333423	0.0340921	0.0174768	0.0157462
70	0.467262	0.467922	0.222777	0.211022	0.0881324	0.087157	0.0377204	0.034184	0.0187284	0.015789
70.2	0.46689	0.468767	0.222459	0.211526	0.0925483	0.0873845	0.0368088	0.0342758	0.023401	0.0158318
70.4	0.469369	0.469609	0.222451	0.21203	0.0906975	0.0876119	0.035976	0.0343676	0.0253336	0.0158746
70.6	0.466559	0.470449	0.221404	0.212532	0.0931721	0.0878391	0.0404565	0.0344594	0.0172999	0.0159174
70.8	0.470145	0.471287	0.224835	0.213035	0.0936011	0.0880662	0.0318097	0.0345511	0.0209696	0.0159602
71	0.467538	0.472122	0.226189	0.213537	0.0980081	0.0882933	0.0351107	0.0346428	0.0251966	0.016003
71.2	0.467822	0.472956	0.223597	0.214038	0.0943566	0.0885202	0.0392761	0.0347345	0.0224305	0.0160458
71.4	0.466233	0.473788	0.222271	0.214539	0.0935004	0.088747	0.0327275	0.0348262	0.0203602	0.0160885
71.6	0.471494	0.474618	0.226452	0.21504	0.0945173	0.0889736	0.0359202	0.0349178	0.020251	0.0161312
71.8	0.47787	0.475446	0.224705	0.21554	0.092019	0.0892002	0.0348499	0.0350093	0.0226996	0.016174
72	0.476169	0.476271	0.224702	0.216039	0.0953649	0.0894266	0.0359433	0.0351009	0.0194313	0.0162167
72.2	0.472693	0.477095	0.226951	0.216538	0.0972573	0.0896529	0.032274	0.0351924	0.0197381	0.0162594
72.4	0.476548	0.477917	0.223048	0.217036	0.0966466	0.0898792	0.0353075	0.0352839	0.0208673	0.0163021
72.6	0.479747	0.478736	0.228032	0.217534	0.0929792	0.0901053	0.0377107	0.0353753	0.0186584	0.0163447
72.8	0.477001	0.479554	0.227209	0.218032	0.0951717	0.0903312	0.0360815	0.0354668	0.0201266	0.0163874
73	0.47687	0.48037	0.229025	0.218529	0.0979689	0.0905571	0.0374815	0.0355581	0.0219486	0.01643
73.2	0.472648	0.481183	0.228872	0.219025	0.0936419	0.0907829	0.0373717	0.0356495	0.018543	0.0164727
73.4	0.478439	0.481995	0.231821	0.219521	0.0947898	0.0910085	0.0372134	0.0357408	0.0197107	0.0165153
73.6	0.479403	0.482805	0.230655	0.220017	0.0970886	0.091234	0.0365711	0.0358321	0.0184152	0.0165579
73.8	0.477051	0.483613	0.227238	0.220512	0.0977089	0.0914594	0.0363465	0.0359234	0.0211714	0.0166005
74	0.480817	0.484418	0.229175	0.221006	0.101116	0.0916847	0.0360837	0.0360146	0.0221203	0.0166431
74.2	0.482812	0.485222	0.228245	0.2215	0.0958298	0.0919099	0.0379375	0.0361058	0.021966	0.0166857
74.4	0.480829	0.486024	0.228649	0.221994	0.0974122	0.092135	0.0328909	0.036197	0.0214558	0.0167282
74.6	0.48502	0.486824	0.228639	0.222487	0.093417	0.0923599	0.0367612	0.0362881	0.0213942	0.0167708
74.8	0.482222	0.487622	0.227881	0.222979	0.0948616	0.0925848	0.0406682	0.0363792	0.0258659	0.0168133
75	0.48333	0.488418	0.232241	0.223471	0.0972186	0.0928095	0.037334	0.0364703	0.0223425	0.0168558
75.2	0.486391	0.489212	0.23285	0.223963	0.098096	0.0930341	0.0384573	0.0365613	0.0201842	0.0168983
75.4	0.487761	0.490004	0.238606	0.224454	0.0980229	0.0932586	0.0375462	0.0366524	0.0237955	0.0169408
75.6	0.490344	0.490794	0.230283	0.224945	0.0987283	0.093483	0.0354205	0.0367433	0.0240719	0.0169833
75.8	0.485567	0.491582	0.234586	0.225435	0.097214	0.0937072	0.039274	0.0368343	0.0151753	0.0170258
76	0.487471	0.492368	0.238409	0.225924	0.0945569	0.0939314	0.0377884	0.0369252	0.0215536	0.0170683
76.2	0.490911	0.493153	0.233837	0.226414	0.100625	0.0941554	0.040786	0.0370161	0.0204724	0.0171107
76.4	0.487688	0.493935	0.237866	0.226902	0.0967579	0.0943794	0.0354292	0.0371069	0.0234592	0.0171531
76.6	0.48922	0.494716	0.23992	0.22739	0.0991686	0.0946032	0.0359712	0.0371977	0.023054	0.0171956
76.8	0.492731	0.495494	0.235404	0.227878	0.0936984	0.0948269	0.0396783	0.0372885	0.0172332	0.017238
77	0.490585	0.496271	0.238727	0.228365	0.0975122	0.0950504	0.0360526	0.0373793	0.019089	0.0172804
77.2	0.49373	0.497046	0.238639	0.228852	0.0993499	0.0952739	0.0339835	0.03747	0.0230276	0.0173228
77.4	0.49445	0.497819	0.238232	0.229338	0.0988635	0.0954973	0.0396179	0.0375607	0.0230332	0.0173651
77.6	0.492473	0.49859	0.238331	0.229824	0.100059	0.0957205	0.0393477	0.0376514	0.0206926	0.0174075
77.8	0.494406	0.499359	0.237648	0.230309	0.100907	0.0959436	0.0395315	0.037742	0.0212748	0.0174498
78	0.495373	0.500126	0.238129	0.230794	0.103909	0.0961667	0.0374054	0.0378326	0.0214854	0.0174922
78.2	0.496638	0.500892	0.238205	0.231278	0.101083	0.0963896	0.0376202	0.0379232	0.0216905	0.0175345
78.4	0.496731	0.501655	0.239268	0.231762	0.10007	0.0966123	0.0406605	0.0380137	0.0222775	0.0175768
78.6	0.495514	0.502417	0.239336	0.232245	0.0975111	0.096835	0.040591	0.0381042	0.0200066	0.0176191
78.8	0.498676	0.503177	0.238099	0.232728	0.102878	0.0970576	0.0387528	0.0381947	0.025905	0.0176614
79	0.500459	0.503935	0.244519	0.233211	0.0994595	0.0972801	0.0374259	0.0382851	0.0209156	0.0177037
79.2	0.498713	0.504691	0.238387	0.233693	0.100493	0.0975024	0.0338912	0.0383755	0.0196694	0.0177459
79.4	0.504754	0.505445	0.238131	0.234174	0.10163	0.0977246	0.0424819	0.0384659	0.0201198	0.0177882
79.6	0.497737	0.506197	0.243009	0.234655	0.0960314	0.0979467	0.0400123	0.0385562	0.0186367	0.0178304
79.8	0.504547	0.506948	0.241247	0.235135	0.100032	0.0981687	0.0425165	0.0386466	0.0232119	0.0178726
80	0.506372	0.507697	0.241967	0.235615	0.0985601	0.0983906	0.0379558	0.0387368	0.0185651	0.0179148
80.2	0.506744	0.508443	0.243249	0.236095	0.102802	0.0986124	0.0403196	0.0388271	0.0200237	0.017957
80.4	0.501136	0.509189	0.247257	0.236574	0.101187	0.098834	0.0382802	0.0389173	0.0225617	0.0179992
80.6	0.507966	0.509932	0.242272	0.237053	0.102003	0.0990556	0.0425384	0.0390075	0.0240348	0.0180414
80.8	0.501285	0.510673	0.242322	0.237531	0.104178	0.099277	0.0367875	0.0390977	0.0197406	0.0180836
81	0.501235	0.511413	0.247848	0.238008	0.104022	0.0994983	0.0366915	0.0391878	0.0234341	0.0181257
81.2	0.506576	0.512151	0.243941	0.238485	0.0997282	0.0997196	0.0412041	0.0392779	0.0173257	0.0181678
81.4	0.506502	0.512887	0.249119	0.238962	0.100879	0.0999407	0.0397125	0.0393679	0.0210626	0.01821
81.6	0.505725	0.513621	0.247573	0.239438	0.101464	0.100162	0.0369822	0.039458	0.0263788	0.0182521
81.8	0.505456	0.514353	0.248055	0.239914	0.0984364	0.100383	0.0410286	0.039548	0.0213981	0.0182942
82	0.507991	0.515084	0.244476	0.240389	0.102294	0.100603	0.0415879	0.039638	0.021373	0.0183363
82.2	0.507174	0.515813	0.246657	0.240864	0.104077	0.100824	0.0367333	0.0397279	0.0210861	0.0183784
82.4	0.510486	0.51654	0.247747	0.241338	0.101407	0.101044	0.0412576	0.0398178	0.0211007	0.0184204
82.6	0.510378	0.517265	0.249745	0.241812	0.104978	0.101265	0.0383633	0.0399077	0.0211493	0.0184625
82.8	0.509068	0.517989	0.249952	0.242285	0.102757	0.101485	0.0358654	0.0399975	0.0221019	0.0185045
83	0.514315	0.51871	0.249098	0.242758	0.1057	0.101705	0.0439237	0.0400874	0.0214528	0.0185465
83.2	0.511763	0.51943	0.251719	0.243231	0.101314	0.101926	0.0386196	0.0401771	0.0191564	0.0185885
83.4	0.516863	0.520149	0.249629	0.243703	0.104357	0.102145	0.0384989	0.0402669	0.019863	0.0186305
83.6	0.516205	0.520865	0.252314	0.244174	0.103359	0.102365	0.0393874	0.0403566	0.022977	0.0186725
83.8	0.515944	0.52158	0.24879	0.244645	0.103544	0.102585	0.0373863	0.0404463	0.0237185	0.0187145
84	0.519106	0.522293	0.252051	0.245116	0.10342	0.102805	0.0386616	0.040536	0.0182991	0.0187565
84.2	0.517319	0.523004	0.254392	0.245586	0.105302	0.103024	0.0430708	0.0406256	0.0200804	0.0187984
84.4	0.515246	0.523713	0.252991	0.246055	0.106246	0.103244	0.0404009	0.0407152	0.0241309	0.0188404
84.6	0.518758	0.524421	0.249859	0.246525	0.102961	0.103463	0.0410086	0.0408047	0.0196522	0.0188823
84.8	0.515822	0.525127	0.255145	0.246993	0.105474	0.103682	0.0378293	0.0408943	0.0252467	0.0189242
85	0.520716	0.525831	0.255856	0.247462	0.107974	0.103901	0.0424765	0.0409838	0.0188331	0.0189661
85.2	0.521028	0.526534	0.255896	0.247929	0.106475	0.10412	0.039407	0.0410733	0.0214839	0.019008
85.4	0.519436	0.527235	0.256065	0.248397	0.10839	0.104339	0.0406389	0.0411627	0.0233904	0.0190499
85.6	0.517683	0.527934	0.256881	0.248863	0.103268	0.104558	0.0417587	0.0412521	0.0218302	0.0190917
85.8	0.519506	0.528631	0.255409	0.24933	0.104837	0.104777	0.0415818	0.0413415	0.0205288	0.0191336
86	0.519326	0.529327	0.256156	0.249796	0.105894	0.104995	0.0440378	0.0414308	0.0220477	0.0191754
86.2	0.522862	0.530021	0.257477	0.250261	0.105504	0.105213	0.0409277	0.0415201	0.0210168	0.0192173
86.4	0.523135	0.530713	0.256626	0.250726	0.10862	0.105432	0.0415857	0.0416094	0.0221642	0.0192591
86.6	0.523323	0.531404	0.258191	0.251191	0.109364	0.10565	0.0415366	0.0416987	0.022773	0.0193009
86.8	0.523603	0.532093	0.259313	0.251655	0.102714	0.105868	0.0421716	0.0417879	0.0237388	0.0193427
87	0.52614	0.53278	0.256533	0.252118	0.107743	0.106086	0.0416953	0.0418771	0.024743	0.0193845
87.2	0.521952	0.533466	0.260149	0.252581	0.108723	0.106304	0.0435504	0.0419663	0.0215863	0.0194262
87.4	0.526462	0.53415	0.254728	0.253044	0.106731	0.106522	0.0407573	0.0420554	0.0220174	0.019468
87.6	0.533838	0.534832	0.261079	0.253506	0.107591	0.106739	0.0434532	0.0421445	0.0161675	0.0195097
87.8	0.527671	0.535513	0.262084	0.253968	0.109962	0.106957	0.0418079	0.0422336	0.022089	0.0195515
88	0.529012	0.536192	0.257042	0.254429	0.107928	0.107174	0.0390894	0.0423226	0.0197481	0.0195932
88.2	0.527425	0.536869	0.257661	0.25489	0.106098	0.107392	0.0398655	0.0424116	0.0203619	0.0196349
88.4	0.531255	0.537544	0.260374	0.25535	0.109503	0.107609	0.0375814	0.0425006	0.0200296	0.0196766
88.6	0.52988	0.538218	0.262799	0.25581	0.107537	0.107826	0.0410701	0.0425895	0.0227212	0.0197182
88.8	0.530724	0.538891	0.264112	0.25627	0.106913	0.108043	0.0404633	0.0426784	0.0187582	0.0197599
89	0.532488	0.539561	0.261658	0.256729	0.108238	0.10826	0.0431921	0.0427673	0.0202626	0.0198016
89.2	0.53264	0.54023	0.259754	0.257187	0.108797	0.108477	0.0417937	0.0428562	0.0220343	0.0198432
89.4	0.533075	0.540898	0.266141	0.257645	0.111985	0.108693	0.0417715	0.042945	0.0232212	0.0198848
89.6	0.535553	0.541563	0.264558	0.258103	0.109775	0.10891	0.0430751	0.0430338	0.0229983	0.0199265
89.8	0.53532	0.542228	0.260805	0.25856	0.112431	0.109126	0.0431786	0.0431226	0.0240237	0.0199681
90	0.530331	0.54289	0.263025	0.259017	0.111523	0.109342	0.0408853	0.0432113	0.0223798	0.0200097
90.2	0.531948	0.543551	0.261929	0.259473	0.114957	0.109559	0.0395581	0.0433	0.023439	0.0200512
90.4	0.539758	0.54421	0.268083	0.259929	0.112192	0.109775	0.0438018	0.0433887	0.0215657	0.0200928
90.6	0.537608	0.544868	0.264228	0.260385	0.109189	0.109991	0.0430778	0.0434773	0.0205737	0.0201344
90.8	0.532908	0.545524	0.264195	0.260839	0.109448	0.110207	0.0400274	0.0435659	0.028628	0.0201759
91	0.535905	0.546178	0.268092	0.261294	0.111254	0.110422	0.040715	0.0436545	0.0207115	0.0202175
91.2	0.536928	0.546831	0.265006	0.261748	0.111157	0.110638	0.0421711	0.043743	0.0229655	0.020259
91.4	0.536467	0.547482	0.263804	0.262202	0.110945	0.110854	0.0401137	0.0438315	0.0211013	0.0203005
91.6	0.539294	0.548132	0.269877	0.262655	0.111875	0.111069	0.0424104	0.04392	0.0255657	0.020342
91.8	0.536726	0.54878	0.266384	0.263107	0.106757	0.111284	0.0430325	0.0440085	0.0247952	0.0203835
92	0.539515	0.549427	0.269214	0.26356	0.114966	0.1115	0.0429537	0.0440969	0.0224444	0.020425
92.2	0.539034	0.550072	0.268556	0.264011	0.10876	0.111715	0.0409034	0.0441853	0.023171	0.0204664
92.4	0.542655	0.550715	0.269452	0.264463	0.114083	0.11193	0.0454354	0.0442736	0.0253284	0.0205079
92.6	0.5378	0.551357	0.270477	0.264914	0.109874	0.112145	0.0434871	0.044362	0.0233428	0.0205493
92.8	0.538799	0.551997	0.26695	0.265364	0.108698	0.112359	0.0448284	0.0444503	0.0204855	0.0205907
93	0.542271	0.552635	0.272643	0.265814	0.114694	0.112574	0.041457	0.0445385	0.0235678	0.0206321
93.2	0.544705	0.553272	0.274194	0.266263	0.11481	0.112789	0.040624	0.0446268	0.024525	0.0206735
93.4	0.546356	0.553908	0.270415	0.266713	0.110777	0.113003	0.0437253	0.044715	0.0225955	0.0207149
93.6	0.545784	0.554542	0.270448	0.267161	0.112904	0.113217	0.0431133	0.0448032	0.0225229	0.0207563
93.8	0.547407	0.555174	0.273309	0.267609	0.118201	0.113432	0.0442747	0.0448913	0.0210789	0.0207977
94	0.547476	0.555805	0.27334	0.268057	0.111171	0.113646	0.0419716	0.0449794	0.0221909	0.020839
94.2	0.548174	0.556435	0.276302	0.268504	0.11348	0.11386	0.0443396	0.0450675	0.0235089	0.0208803
94.4	0.547284	0.557062	0.272346	0.268951	0.112113	0.114074	0.0431099	0.0451556	0.019791	0.0209217
94.6	0.547355	0.557689	0.270509	0.269398	0.115815	0.114288	0.0417792	0.0452436	0.0215307	0.020963
94.8	0.554916	0.558313	0.275333	0.269844	0.111245	0.114501	0.0435226	0.0453316	0.0215829	0.0210043
95	0.548294	0.558936	0.276145	0.270289	0.112585	0.114715	0.045337	0.0454195	0.0238779	0.0210456
95.2	0.549301	0.559558	0.275452	0.270734	0.113858	0.114928	0.0431844	0.0455075	0.0235593	0.0210869
95.4	0.549632	0.560178	0.275559	0.271179	0.115942	0.115142	0.0444722	0.0455954	0.0229566	0.0211281
95.6	0.550895	0.560797	0.273935	0.271623	0.116365	0.115355	0.0458675	0.0456832	0.02146	0.0211694
95.8	0.550641	0.561414	0.273949	0.272067	0.11149	0.115568	0.0442722	0.0457711	0.0198002	0.0212106
96	0.553985	0.56203	0.272936	0.27251	0.114624	0.115781	0.0421448	0.0458589	0.0227926	0.0212519
96.2	0.553142	0.562644	0.274837	0.272953	0.1139	0.115994	0.0459714	0.0459467	0.0236165	0.0212931
96.4	0.550985	0.563256	0.277859	0.273396	0.113307	0.116207	0.0451366	0.0460344	0.0197381	0.0213343
96.6	0.553705	0.563867	0.276932	0.273838	0.117407	0.11642	0.0452999	0.0461221	0.0221432	0.0213755
96.8	0.557412	0.564477	0.277377	0.274279	0.113282	0.116632	0.042236	0.0462098	0.0220658	0.0214167
97	0.552425	0.565085	0.276964	0.27472	0.113522	0.116845	0.0452856	0.0462975	0.0260432	0.0214578
97.2	0.55432	0.565692	0.273918	0.275161	0.117634	0.117057	0.0428172	0.0463851	0.0254725	0.021499
97.4	0.555487	0.566297	0.277235	0.275601	0.114294	0.11727	0.0399291	0.0464727	0.0271508	0.0215401
97.6	0.550289	0.566901	0.277185	0.276041	0.116413	0.117482	0.0469522	0.0465603	0.0265302	0.0215813
97.8	0.559041	0.567503	0.277781	0.27648	0.114758	0.117694	0.0462733	0.0466478	0.0219665	0.0216224
98	0.556299	0.568103	0.27965	0.276919	0.11763	0.117906	0.0454533	0.0467353	0.0215037	0.0216635
98.2	0.557139	0.568703	0.278768	0.277358	0.116647	0.118118	0.0451714	0.0468228	0.0218836	0.0217046
98.4	0.559183	0.5693	0.278935	0.277796	0.116775	0.118329	0.0474095	0.0469102	0.0160076	0.0217457
98.6	0.560551	0.569897	0.27888	0.278234	0.113401	0.118541	0.0419299	0.0469976	0.0219311	0.0217868
98.8	0.558089	0.570492	0.280816	0.278671	0.115705	0.118753	0.047326	0.047085	0.0222852	0.0218278
99	0.563251	0.571085	0.281137	0.279108	0.118734	0.118964	0.0440951	0.0471724	0.0213362	0.0218689
99.2	0.562417	0.571677	0.280731	0.279544	0.117749	0.119175	0.0459516	0.0472597	0.0226361	0.0219099
99.4	0.561969	0.572268	0.282611	0.27998	0.118735	0.119387	0.044831	0.047347	0.0211404	0.0219509
99.6	0.557341	0.572857	0.282121	0.280415	0.116472	0.119598	0.0440574	0.0474342	0.0237766	0.0219919
99.8	0.564178	0.573444	0.281239	0.28085	0.118483	0.119809	0.0450438	0.0475215	0.0222949	0.0220329
100	0.56238	0.57403	0.286487	0.281285	0.120411	0.12002	0.0451548	0.0476087	0.0229596	0.0220739
100.2	0.567846	0.574615	0.284634	0.281719	0.117755	0.12023	0.0450615	0.0476959	0.0222701	0.0221149
100.4	0.564333	0.575199	0.285754	0.282153	0.120303	0.120441	0.0484172	0.047783	0.0213898	0.0221559
100.6	0.562544	0.575781	0.284686	0.282586	0.118594	0.120652	0.0439089	0.0478701	0.0251289	0.0221968
100.8	0.56414	0.576361	0.285755	0.283019	0.116983	0.120862	0.0460036	0.0479572	0.0207114	0.0222378
101	0.563748	0.57694	0.286689	0.283451	0.122102	0.121072	0.0438889	0.0480442	0.0262502	0.0222787
101.2	0.564379	0.577518	0.290716	0.283883	0.117859	0.121283	0.0435786	0.0481313	0.0255335	0.0223196
101.4	0.569371	0.578094	0.283381	0.284315	0.114566	0.121493	0.0457974	0.0482182	0.0240525	0.0223605
101.6	0.566587	0.578669	0.284551	0.284746	0.118635	0.121703	0.0439907	0.0483052	0.0212459	0.0224014
101.8	0.569454	0.579242	0.287257	0.285177	0.120775	0.121913	0.0433704	0.0483921	0.0237022	0.0224423
102	0.569984	0.579814	0.286681	0.285607	0.122566	0.122123	0.043769	0.048479	0.0216074	0.0224831
102.2	0.571635	0.580385	0.286463	0.286037	0.120639	0.122332	0.0434002	0.0485659	0.0188391	0.022524
102.4	0.567752	0.580954	0.288164	0.286467	0.122059	0.122542	0.0442615	0.0486527	0.026097	0.0225648
102.6	0.573846	0.581522	0.284573	0.286896	0.120355	0.122752	0.0465501	0.0487395	0.0220827	0.0226057
102.8	0.574352	0.582088	0.289759	0.287324	0.121007	0.122961	0.0451259	0.0488263	0.0233293	0.0226465
103	0.568669	0.582654	0.287373	0.287752	0.121924	0.12317	0.0457101	0.0489131	0.026432	0.0226873
103.2	0.574582	0.583217	0.289917	0.28818	0.123987	0.123379	0.0442023	0.0489998	0.0255219	0.0227281
103.4	0.568863	0.58378	0.287861	0.288607	0.118459	0.123589	0.0467214	0.0490865	0.0250596	0.0227689
103.6	0.572469	0.58434	0.290123	0.289034	0.119499	0.123797	0.0461034	0.0491731	0.022958	0.0228097
103.8	0.572649	0.5849	0.291534	0.289461	0.118203	0.124006	0.0455407	0.0492598	0.0242731	0.0228504
104	0.574164	0.585458	0.288387	0.289887	0.123722	0.124215	0.0455803	0.0493464	0.0220917	0.0228912
104.2	0.573299	0.586015	0.293196	0.290313	0.120083	0.124424	0.0455685	0.0494329	0.0219475	0.0229319
104.4	0.575929	0.586571	0.28963	0.290738	0.125542	0.124632	0.0474126	0.0495195	0.0223972	0.0229726
104.6	0.581059	0.587125	0.289856	0.291163	0.123931	0.124841	0.0495843	0.049606	0.0277621	0.0230133
104.8	0.575755	0.587677	0.293143	0.291587	0.123509	0.125049	0.047252	0.0496925	0.0199616	0.023054
105	0.577112	0.588229	0.291448	0.292011	0.118114	0.125257	0.045616	0.0497789	0.0237898	0.0230947
105.2	0.577974	0.588779	0.294098	0.292434	0.123872	0.125465	0.0443144	0.0498653	0.0256354	0.0231354
105.4	0.579699	0.589328	0.292574	0.292857	0.118149	0.125673	0.0453737	0.0499517	0.0238022	0.0231761
105.6	0.583404	0.589875	0.294335	0.29328	0.125385	0.125881	0.0477219	0.0500381	0.026707	0.0232167
105.8	0.578966	0.590421	0.292947	0.293702	0.119451	0.126089	0.0456132	0.0501244	0.0225027	0.0232574
106	0.579496	0.590966	0.296015	0.294124	0.122178	0.126297	0.0445952	0.0502107	0.0214389	0.023298
106.2	0.583744	0.591509	0.295993	0.294546	0.122799	0.126505	0.0472534	0.050297	0.0222128	0.0233386
106.4	0.581962	0.592051	0.299944	0.294967	0.122988	0.126712	0.0424846	0.0503832	0.0231777	0.0233792
106.6	0.577354	0.592592	0.297352	0.295387	0.12333	0.126919	0.0477447	0.0504694	0.0250935	0.0234198
106.8	0.581754	0.593131	0.297371	0.295808	0.125222	0.127127	0.0488106	0.0505556	0.0241471	0.0234604
107	0.582353	0.593669	0.29791	0.296227	0.124253	0.127334	0.045352	0.0506417	0.0203168	0.0235009
107.2	0.586193	0.594206	0.297154	0.296647	0.123459	0.127541	0.0485505	0.0507278	0.0217487	0.0235415
107.4	0.583498	0.594742	0.297237	0.297066	0.120061	0.127748	0.0448542	0.0508139	0.025639	0.0235821
107.6	0.584236	0.595276	0.299237	0.297484	0.128924	0.127955	0.047236	0.0509	0.0234197	0.0236226
107.8	0.58376	0.595809	0.295344	0.297902	0.121534	0.128162	0.0466907	0.050986	0.0218473	0.0236631
108	0.586146	0.59634	0.298327	0.29832	0.120813	0.128368	0.0455255	0.051072	0.0240921	0.0237036
108.2	0.585985	0.59687	0.298735	0.298737	0.128438	0.128575	0.045005	0.051158	0.026338	0.0237441
108.4	0.582379	0.597399	0.299818	0.299154	0.126346	0.128781	0.0500703	0.0512439	0.0234192	0.0237846
108.6	0.589813	0.597927	0.297838	0.29957	0.123669	0.128988	0.0478698	0.0513298	0.0248579	0.0238251
108.8	0.587624	0.598453	0.303803	0.299986	0.131925	0.129194	0.0479876	0.0514157	0.0295399	0.0238655
109	0.58473	0.598978	0.301467	0.300402	0.125627	0.1294	0.0467838	0.0515016	0.0268712	0.023906
109.2	0.585635	0.599502	0.299963	0.300817	0.126696	0.129606	0.0454846	0.0515874	0.0244016	0.0239464
109.4	0.586009	0.600025	0.302484	0.301232	0.124071	0.129812	0.0455623	0.0516732	0.026715	0.0239869
109.6	0.590467	0.600546	0.30336	0.301646	0.126016	0.130018	0.0495698	0.0517589	0.0225092	0.0240273
109.8	0.593306	0.601066	0.303983	0.30206	0.122604	0.130223	0.048681	0.0518446	0.0238088	0.0240677
110	0.587323	0.601585	0.30121	0.302474	0.129248	0.130429	0.0460542	0.0519304	0.0233252	0.024108
110.2	0.590211	0.602102	0.305466	0.302887	0.126481	0.130634	0.0489305	0.052016	0.0258786	0.0241484
110.4	0.590309	0.602618	0.303703	0.3033	0.126154	0.13084	0.0470224	0.0521017	0.0236326	0.0241888
110.6	0.590876	0.603133	0.301217	0.303712	0.123822	0.131045	0.0483171	0.0521873	0.0202368	0.0242292
110.8	0.589987	0.603647	0.304346	0.304124	0.123617	0.13125	0.0438625	0.0522729	0.0222376	0.0242695
111	0.59182	0.604159	0.301646	0.304535	0.128696	0.131455	0.0501661	0.0523584	0.0204525	0.0243098
111.2	0.590047	0.60467	0.301313	0.304946	0.123864	0.13166	0.0443826	0.0524439	0.021763	0.0243502
111.4	0.594626	0.60518	0.308107	0.305357	0.12835	0.131865	0.0470342	0.0525294	0.0246327	0.0243905
111.6	0.591885	0.605689	0.305476	0.305767	0.125713	0.13207	0.0460918	0.0526149	0.0208119	0.0244308
111.8	0.595718	0.606196	0.303332	0.306177	0.125076	0.132275	0.0456703	0.0527003	0.0264243	0.024471
112	0.592906	0.606702	0.30837	0.306587	0.126357	0.132479	0.0467961	0.0527857	0.022964	0.0245113
112.2	0.597133	0.607207	0.305854	0.306996	0.125774	0.132684	0.0489699	0.0528711	0.0214089	0.0245516
112.4	0.595886	0.607711	0.305591	0.307404	0.128465	0.132888	0.0482584	0.0529564	0.0254008	0.0245918
112.6	0.597457	0.608213	0.30423	0.307813	0.125589	0.133092	0.046504	0.0530417	0.0259457	0.024632
112.8	0.598265	0.608715	0.308978	0.308221	0.129509	0.133297	0.0507833	0.053127	0.0237999	0.0246723
113	0.594531	0.609215	0.30511	0.308628	0.126458	0.133501	0.0464997	0.0532123	0.0234737	0.0247125
113.2	0.598762	0.609713	0.308279	0.309035	0.128735	0.133705	0.0475061	0.0532975	0.0230778	0.0247527
113.4	0.600108	0.610211	0.308679	0.309442	0.128221	0.133908	0.0473049	0.0533827	0.0235614	0.0247929
113.6	0.60027	0.610707	0.307864	0.309848	0.129133	0.134112	0.044737	0.0534679	0.0232107	0.024833
113.8	0.602669	0.611202	0.309917	0.310254	0.126236	0.134316	0.0497944	0.053553	0.0246052	0.0248732
114	0.601182	0.611696	0.310163	0.310659	0.127905	0.134519	0.0495818	0.0536381	0.0230353	0.0249134
114.2	0.602505	0.612189	0.308458	0.311064	0.129633	0.134723	0.0488942	0.0537232	0.0265373	0.0249535
114.4	0.600311	0.61268	0.310136	0.311469	0.12837	0.134926	0.0488637	0.0538082	0.0248136	0.0249936
114.6	0.601558	0.613171	0.309365	0.311873	0.132932	0.135129	0.0490337	0.0538932	0.0259675	0.0250338
114.8	0.601387	0.61366	0.310164	0.312277	0.131208	0.135332	0.0480674	0.0539782	0.0266719	0.0250739
115	0.598083	0.614148	0.31388	0.31268	0.12965	0.135535	0.0461167	0.0540632	0.0225092	0.025114
115.2	0.606942	0.614634	0.31084	0.313083	0.130411	0.135738	0.051868	0.0541481	0.0239209	0.025154
115.4	0.602167	0.61512	0.310416	0.313486	0.126973	0.135941	0.0491899	0.054233	0.0225534	0.0251941
115.6	0.603136	0.615604	0.312149	0.313888	0.132484	0.136144	0.0500582	0.0543179	0.0226022	0.0252342
115.8	0.610292	0.616088	0.31078	0.31429	0.131333	0.136346	0.04871	0.0544027	0.0273141	0.0252742
116	0.605572	0.616569	0.311285	0.314691	0.13187	0.136549	0.0472512	0.0544875	0.0250579	0.0253143
116.2	0.607161	0.61705	0.313473	0.315092	0.130589	0.136751	0.0474866	0.0545723	0.0278546	0.0253543
116.4	0.607341	0.61753	0.314619	0.315493	0.131428	0.136954	0.0492295	0.0546571	0.0240007	0.0253943
116.6	0.60447	0.618008	0.313139	0.315893	0.128972	0.137156	0.049504	0.0547418	0.0231267	0.0254343
116.8	0.609664	0.618486	0.315208	0.316293	0.12995	0.137358	0.048985	0.0548265	0.0228764	0.0254743
117	0.606082	0.618962	0.3156	0.316692	0.126288	0.13756	0.0500909	0.0549111	0.0249596	0.0255143
117.2	0.606192	0.619437	0.319377	0.317091	0.130766	0.137762	0.051832	0.0549958	0.0234887	0.0255542
117.4	0.608735	0.619911	0.317599	0.31749	0.129078	0.137963	0.0477574	0.0550804	0.022379	0.0255942
117.6	0.613763	0.620383	0.317533	0.317888	0.134987	0.138165	0.0496751	0.055165	0.0234123	0.0256341
117.8	0.610587	0.620855	0.316674	0.318286	0.13718	0.138367	0.0488789	0.0552495	0.0243344	0.0256741
118	0.611138	0.621325	0.314681	0.318683	0.130427	0.138568	0.0529927	0.055334	0.0270897	0.025714
118.2	0.612774	0.621794	0.319263	0.31908	0.13512	0.13877	0.0502798	0.0554185	0.0212629	0.0257539
118.4	0.610225	0.622262	0.320266	0.319477	0.134176	0.138971	0.0532137	0.055503	0.0273909	0.0257938
118.6	0.607875	0.622729	0.316164	0.319873	0.134113	0.139172	0.0479866	0.0555874	0.0276154	0.0258336
118.8	0.608916	0.623195	0.315174	0.320269	0.135104	0.139373	0.0513716	0.0556718	0.0214558	0.0258735
119	0.61189	0.623659	0.317974	0.320665	0.13686	0.139574	0.046177	0.0557562	0.0243345	0.0259134
119.2	0.609364	0.624123	0.318179	0.32106	0.131507	0.139775	0.0479078	0.0558405	0.0232887	0.0259532
119.4	0.611298	0.624585	0.319939	0.321454	0.134186	0.139976	0.0504771	0.0559248	0.0234742	0.0259931
119.6	0.612909	0.625046	0.319233	0.321849	0.13586	0.140176	0.0512177	0.0560091	0.0248283	0.0260329
119.8	0.616266	0.625506	0.319868	0.322243	0.132351	0.140377	0.0491958	0.0560934	0.0214172	0.0260727
120	0.616472	0.625965	0.318895	0.322636	0.133717	0.140577	0.0496024	0.0561776	0.0252145	0.0261125
120.2	0.612086	0.626423	0.32328	0.323029	0.133191	0.140778	0.0491355	0.0562618	0.0215844	0.0261523
120.4	0.615585	0.62688	0.321465	0.323422	0.135572	0.140978	0.0485769	0.0563459	0.0243479	0.0261921
120.6	0.621797	0.627336	0.322867	0.323814	0.138061	0.141178	0.0520272	0.0564301	0.0261095	0.0262318
120.8	0.615076	0.62779	0.324413	0.324206	0.133962	0.141378	0.0514422	0.0565142	0.0234123	0.0262716
121	0.614748	0.628243	0.3214	0.324598	0.132149	0.141578	0.0541108	0.0565983	0.0226368	0.0263113
121.2	0.616844	0.628696	0.319285	0.324989	0.133298	0.141778	0.0551287	0.0566823	0.0282257	0.0263511
121.4	0.619477	0.629147	0.324795	0.32538	0.140203	0.141978	0.0484795	0.0567663	0.0276934	0.0263908
121.6	0.614098	0.629597	0.322604	0.32577	0.137249	0.142177	0.0523904	0.0568503	0.0227957	0.0264305
121.8	0.624678	0.630046	0.321869	0.32616	0.132403	0.142377	0.0502517	0.0569343	0.0238452	0.0264702
122	0.617752	0.630494	0.323362	0.32655	0.137573	0.142576	0.0510103	0.0570182	0.0255558	0.0265099
122.2	0.620807	0.63094	0.326147	0.326939	0.136728	0.142775	0.0521401	0.0571021	0.0266576	0.0265495
122.4	0.617484	0.631386	0.324546	0.327328	0.140185	0.142975	0.0498115	0.057186	0.0252201	0.0265892
122.6	0.620093	0.631831	0.325856	0.327716	0.13471	0.143174	0.0515854	0.0572698	0.0258949	0.0266288
122.8	0.618866	0.632274	0.326723	0.328104	0.136131	0.143373	0.049693	0.0573536	0.024082	0.0266685
123	0.62029	0.632717	0.327134	0.328492	0.137365	0.143572	0.0474381	0.0574374	0.0249716	0.0267081
123.2	0.618767	0.633158	0.32509	0.328879	0.137144	0.143771	0.0533061	0.0575212	0.0224423	0.0267477
123.4	0.62498	0.633598	0.327181	0.329266	0.137934	0.143969	0.0509422	0.0576049	0.0235321	0.0267873
123.6	0.622891	0.634037	0.327486	0.329653	0.134773	0.144168	0.0515245	0.0576886	0.0234493	0.0268269
123.8	0.620873	0.634476	0.329288	0.330039	0.139688	0.144367	0.048532	0.0577723	0.0232129	0.0268665
124	0.62381	0.634913	0.325225	0.330425	0.137818	0.144565	0.0515856	0.0578559	0.0250529	0.0269061
124.2	0.623208	0.635349	0.327105	0.33081	0.137059	0.144763	0.0543803	0.0579395	0.0257633	0.0269456
124.4	0.625147	0.635783	0.323663	0.331195	0.13587	0.144961	0.051917	0.0580231	0.023266	0.0269852
124.6	0.624711	0.636217	0.323232	0.33158	0.137495	0.14516	0.0542424	0.0581067	0.0224681	0.0270247
124.8	0.624193	0.63665	0.329598	0.331964	0.139573	0.145358	0.0500089	0.0581902	0.0248167	0.0270642
125	0.623675	0.637082	0.328105	0.332348	0.135727	0.145556	0.0500117	0.0582737	0.0230216	0.0271037
125.2	0.624832	0.637512	0.328616	0.332731	0.136863	0.145753	0.055335	0.0583572	0.0243696	0.0271432
125.4	0.622267	0.637942	0.327246	0.333115	0.139639	0.145951	0.0508211	0.0584406	0.0224974	0.0271827
125.6	0.626549	0.638371	0.327074	0.333497	0.140007	0.146149	0.0517327	0.058524	0.0262265	0.0272222
125.8	0.628144	0.638798	0.330526	0.33388	0.139197	0.146346	0.0499856	0.0586074	0.0222398	0.0272616
126	0.628315	0.639225	0.330602	0.334262	0.13817	0.146544	0.0500067	0.0586907	0.025629	0.0273011
126.2	0.631608	0.63965	0.331208	0.334643	0.138838	0.146741	0.0526032	0.0587741	0.0258513	0.0273405
126.4	0.632834	0.640074	0.330867	0.335024	0.138105	0.146938	0.0519133	0.0588574	0.0232434	0.02738
126.6	0.631236	0.640498	0.33315	0.335405	0.139692	0.147135	0.053199	0.0589406	0.0275166	0.0274194
126.8	0.627417	0.64092	0.332604	0.335786	0.139589	0.147332	0.0522233	0.0590239	0.0263024	0.0274588
127	0.630509	0.641341	0.336093	0.336166	0.137154	0.147529	0.0531768	0.0591071	0.0234897	0.0274982
127.2	0.630508	0.641762	0.334811	0.336545	0.139385	0.147726	0.0521205	0.0591902	0.023576	0.0275376
127.4	0.631946	0.642181	0.331816	0.336925	0.139031	0.147923	0.0488518	0.0592734	0.0223701	0.0275769
127.6	0.634217	0.642599	0.333324	0.337304	0.139534	0.148119	0.0549514	0.0593565	0.0281232	0.0276163
127.8	0.629711	0.643016	0.333363	0.337682	0.139	0.148316	0.0494941	0.0594396	0.0228361	0.0276556
128	0.633428	0.643432	0.331739	0.33806	0.139019	0.148512	0.0526726	0.0595227	0.0285444	0.027695
128.2	0.632736	0.643847	0.334386	0.338438	0.140039	0.148709	0.0509496	0.0596057	0.0252501	0.0277343
128.4	0.634087	0.644262	0.337597	0.338816	0.137969	0.148905	0.0520769	0.0596887	0.0241909	0.0277736
128.6	0.633012	0.644675	0.336875	0.339193	0.13914	0.149101	0.0513424	0.0597717	0.0269344	0.0278129
128.8	0.633244	0.645087	0.333429	0.339569	0.138258	0.149297	0.0522468	0.0598546	0.0272112	0.0278522
129	0.634404	0.645498	0.338828	0.339946	0.13631	0.149493	0.0514297	0.0599375	0.0208746	0.0278915
129.2	0.632449	0.645908	0.339398	0.340322	0.140259	0.149689	0.0496629	0.0600204	0.0253864	0.0279308
129.4	0.637597	0.646317	0.336382	0.340697	0.136047	0.149884	0.0498769	0.0601033	0.0221386	0.02797
129.6	0.63357	0.646725	0.338512	0.341072	0.141967	0.15008	0.0498224	0.0601861	0.0207771	0.0280092
129.8	0.632515	0.647132	0.339556	0.341447	0.141345	0.150276	0.0563389	0.0602689	0.0251433	0.0280485
130	0.639404	0.647538	0.336981	0.341822	0.14187	0.150471	0.0489653	0.0603517	0.0262106	0.0280877
130.2	0.634852	0.647944	0.337533	0.342196	0.139718	0.150666	0.0535422	0.0604344	0.0224098	0.0281269
130.4	0.638101	0.648348	0.337737	0.342569	0.138629	0.150862	0.0575624	0.0605171	0.0194588	0.0281661
130.6	0.637446	0.648751	0.335111	0.342943	0.139994	0.151057	0.053561	0.0605998	0.0262974	0.0282053
130.8	0.63723	0.649153	0.340167	0.343316	0.140521	0.151252	0.0522858	0.0606825	0.0262098	0.0282445
131	0.633855	0.649554	0.340913	0.343688	0.141797	0.151447	0.05587	0.0607651	0.0272395	0.0282836
131.2	0.636632	0.649954	0.335323	0.34406	0.139845	0.151641	0.0495573	0.0608477	0.0235985	0.0283228
131.4	0.636388	0.650353	0.341039	0.344432	0.147674	0.151836	0.0554694	0.0609303	0.0292787	0.0283619
131.6	0.640958	0.650752	0.34019	0.344804	0.144361	0.152031	0.0563858	0.0610128	0.0254715	0.028401
131.8	0.638769	0.651149	0.340097	0.345175	0.146898	0.152225	0.0544262	0.0610953	0.0257121	0.0284402
132	0.639189	0.651545	0.341066	0.345546	0.147089	0.15242	0.0547435	0.0611778	0.0244286	0.0284793
132.2	0.639647	0.651941	0.338024	0.345916	0.145567	0.152614	0.0557218	0.0612603	0.0235469	0.0285184
132.4	0.639914	0.652335	0.342692	0.346286	0.145959	0.152808	0.0520021	0.0613427	0.026271	0.0285574
132.6	0.64233	0.652728	0.341917	0.346656	0.142502	0.153003	0.0543166	0.0614251	0.0234587	0.0285965
132.8	0.646208	0.653121	0.344132	0.347025	0.145932	0.153197	0.0582954	0.0615075	0.0239362	0.0286356
133	0.645971	0.653512	0.342564	0.347394	0.145978	0.15339	0.054997	0.0615898	0.0248344	0.0286746
133.2	0.641266	0.653903	0.340348	0.347762	0.144253	0.153584	0.0550783	0.0616721	0.0254826	0.0287137
133.4	0.645179	0.654292	0.344686	0.348131	0.1417	0.153778	0.0528098	0.0617544	0.0239417	0.0287527
133.6	0.642162	0.654681	0.347833	0.348498	0.145661	0.153972	0.0524242	0.0618367	0.0272829	0.0287917
133.8	0.642658	0.655068	0.341606	0.348866	0.143928	0.154165	0.0527932	0.0619189	0.0247392	0.0288307
134	0.643181	0.655455	0.346105	0.349233	0.147704	0.154359	0.0518695	0.0620011	0.0268546	0.0288697
134.2	0.645042	0.655841	0.338957	0.3496	0.141539	0.154552	0.054351	0.0620833	0.0229529	0.0289087
134.4	0.645028	0.656226	0.34533	0.349966	0.146115	0.154745	0.0533082	0.0621654	0.0268569	0.0289476
134.6	0.648292	0.65661	0.349127	0.350332	0.151925	0.154938	0.0564496	0.0622475	0.0266071	0.0289866
134.8	0.650352	0.656993	0.347243	0.350698	0.143838	0.155132	0.0559155	0.0623296	0.0247164	0.0290255
135	0.649616	0.657375	0.343864	0.351063	0.147917	0.155324	0.056036	0.0624117	0.0216815	0.0290645
135.2	0.647238	0.657756	0.3486	0.351428	0.14726	0.155517	0.0590486	0.0624937	0.0245216	0.0291034
135.4	0.64752	0.658136	0.351477	0.351792	0.147651	0.15571	0.0552641	0.0625757	0.0277169	0.0291423
135.6	0.650734	0.658515	0.348857	0.352156	0.146724	0.155903	0.0538763	0.0626577	0.0205661	0.0291812
135.8	0.648124	0.658893	0.346767	0.35252	0.146269	0.156095	0.0544338	0.0627396	0.0220219	0.0292201
136	0.649955	0.659271	0.347998	0.352884	0.149354	0.156288	0.0549635	0.0628215	0.0229755	0.0292589
136.2	0.650882	0.659647	0.350289	0.353247	0.146565	0.15648	0.0577349	0.0629034	0.0284299	0.0292978
136.4	0.64949	0.660023	0.352661	0.35361	0.148846	0.156672	0.0560955	0.0629853	0.0288884	0.0293367
136.6	0.650716	0.660397	0.351508	0.353972	0.144107	0.156865	0.0557033	0.0630671	0.0284399	0.0293755
136.8	0.646712	0.660771	0.350994	0.354334	0.15311	0.157057	0.0534665	0.0631489	0.0271287	0.0294143
137	0.648806	0.661144	0.350715	0.354696	0.146524	0.157249	0.0503864	0.0632307	0.0256585	0.0294532
137.2	0.653677	0.661515	0.349251	0.355057	0.146859	0.157441	0.0544509	0.0633124	0.0246923	0.029492
137.4	0.653091	0.661886	0.349391	0.355418	0.145754	0.157632	0.0592861	0.0633941	0.0231523	0.0295308
137.6	0.64671	0.662256	0.34876	0.355778	0.15028	0.157824	0.0567149	0.0634758	0.025799	0.0295696
137.8	0.65294	0.662626	0.352828	0.356139	0.150347	0.158016	0.0594141	0.0635575	0.026578	0.0296083
138	0.654845	0.662994	0.354756	0.356498	0.1489	0.158207	0.060742	0.0636391	0.0262558	0.0296471
138.2	0.648749	0.663361	0.348615	0.356858	0.152508	0.158398	0.0572973	0.0637207	0.0213529	0.0296858
138.4	0.654119	0.663728	0.352331	0.357217	0.151067	0.15859	0.0563337	0.0638023	0.0245696	0.0297246
138.6	0.656679	0.664093	0.354251	0.357576	0.151334	0.158781	0.0546089	0.0638839	0.0250885	0.0297633
138.8	0.653471	0.664458	0.347935	0.357934	0.146628	0.158972	0.0558681	0.0639654	0.0256843	0.029802
139	0.655885	0.664821	0.352309	0.358292	0.148585	0.159163	0.0598323	0.0640469	0.0240106	0.0298407
139.2	0.656794	0.665184	0.353935	0.35865	0.149878	0.159354	0.0554195	0.0641283	0.0265954	0.0298794
139.4	0.655803	0.665546	0.35531	0.359007	0.151267	0.159545	0.0575629	0.0642097	0.0250656	0.0299181
139.6	0.657347	0.665907	0.354909	0.359364	0.152546	0.159736	0.055577	0.0642912	0.025823	0.0299568
139.8	0.65467	0.666268	0.353588	0.359721	0.151293	0.159926	0.0574637	0.0643725	0.027848	0.0299954
140	0.659795	0.666627	0.355279	0.360077	0.148858	0.160117	0.0572951	0.0644539	0.026825	0.0300341
140.2	0.654207	0.666985	0.353964	0.360433	0.149672	0.160307	0.0553942	0.0645352	0.0244073	0.0300727
140.4	0.658721	0.667343	0.357151	0.360789	0.147702	0.160497	0.0581398	0.0646165	0.0239476	0.0301113
140.6	0.664503	0.6677	0.356286	0.361144	0.153396	0.160688	0.0559794	0.0646977	0.0268721	0.0301499
140.8	0.660942	0.668055	0.357466	0.361499	0.149031	0.160878	0.0581425	0.064779	0.0257596	0.0301886
141	0.66275	0.66841	0.360152	0.361854	0.151453	0.161068	0.0608088	0.0648602	0.0257093	0.0302271
141.2	0.654386	0.668765	0.355022	0.362208	0.15242	0.161258	0.055343	0.0649414	0.0244489	0.0302657
141.4	0.663569	0.669118	0.352748	0.362562	0.151637	0.161448	0.0574561	0.0650225	0.0256234	0.0303043
141.6	0.668387	0.66947	0.357931	0.362915	0.152165	0.161637	0.0573382	0.0651036	0.029587	0.0303428
141.8	0.658937	0.669822	0.354725	0.363268	0.15302	0.161827	0.0587283	0.0651847	0.025002	0.0303814
142	0.665796	0.670172	0.360201	0.363621	0.151104	0.162017	0.0533518	0.0652658	0.0244871	0.0304199
142.2	0.660338	0.670522	0.357797	0.363974	0.152873	0.162206	0.0562757	0.0653468	0.0274217	0.0304585
142.4	0.661672	0.670871	0.360694	0.364326	0.149909	0.162395	0.0549436	0.0654278	0.0260314	0.030497
142.6	0.665728	0.671219	0.360791	0.364677	0.149705	0.162585	0.0579327	0.0655088	0.0277841	0.0305355
142.8	0.66087	0.671566	0.360804	0.365029	0.155436	0.162774	0.0569465	0.0655898	0.0260277	0.0305739
143	0.663418	0.671913	0.361117	0.36538	0.154331	0.162963	0.0591039	0.0656707	0.0278208	0.0306124
143.2	0.663983	0.672258	0.359925	0.36573	0.155172	0.163152	0.0583016	0.0657516	0.0218785	0.0306509
143.4	0.661327	0.672603	0.362218	0.366081	0.153958	0.163341	0.0580817	0.0658325	0.0240612	0.0306894
143.6	0.665086	0.672947	0.357989	0.366431	0.157018	0.16353	0.0568231	0.0659133	0.0274281	0.0307278
143.8	0.668066	0.67329	0.358664	0.36678	0.151871	0.163718	0.0549022	0.0659941	0.0249673	0.0307662
144	0.663079	0.673632	0.359402	0.36713	0.154658	0.163907	0.0585835	0.0660749	0.0282574	0.0308046
144.2	0.662829	0.673973	0.360917	0.367479	0.151878	0.164095	0.0592681	0.0661557	0.0255379	0.0308431
144.4	0.663611	0.674314	0.361731	0.367827	0.153976	0.164284	0.0574794	0.0662364	0.0243159	0.0308815
144.6	0.667191	0.674653	0.355941	0.368175	0.153302	0.164472	0.0592532	0.0663171	0.0271573	0.0309198
144.8	0.664806	0.674992	0.361439	0.368523	0.154776	0.16466	0.0592214	0.0663978	0.0243727	0.0309582
145	0.664433	0.67533	0.362299	0.368871	0.154818	0.164848	0.0558095	0.0664784	0.0257281	0.0309966
145.2	0.667123	0.675667	0.362612	0.369218	0.154271	0.165036	0.0576902	0.066559	0.0253684	0.0310349
145.4	0.667028	0.676004	0.359711	0.369565	0.151937	0.165224	0.0598	0.0666396	0.0274854	0.0310733
145.6	0.668633	0.676339	0.364983	0.369912	0.156357	0.165412	0.0563116	0.0667202	0.026719	0.0311116
145.8	0.668514	0.676674	0.361506	0.370258	0.157786	0.1656	0.0584896	0.0668007	0.0263713	0.0311499
146	0.666784	0.677008	0.364441	0.370604	0.160124	0.165788	0.0556178	0.0668812	0.021255	0.0311882
146.2	0.671187	0.677341	0.366802	0.370949	0.155207	0.165975	0.0566077	0.0669617	0.0280086	0.0312265
146.4	0.667953	0.677673	0.363826	0.371294	0.153851	0.166162	0.0564035	0.0670421	0.0273545	0.0312648
146.6	0.66938	0.678005	0.366567	0.371639	0.157916	0.16635	0.0571369	0.0671226	0.0284733	0.0313031
146.8	0.670218	0.678335	0.365666	0.371984	0.156223	0.166537	0.0599141	0.0672029	0.0249856	0.0313413
147	0.675401	0.678665	0.3677	0.372328	0.155391	0.166724	0.0590985	0.0672833	0.0260898	0.0313796
147.2	0.66894	0.678994	0.369804	0.372671	0.160656	0.166911	0.0621106	0.0673636	0.0285003	0.0314178
147.4	0.671452	0.679322	0.365626	0.373015	0.154346	0.167098	0.0600969	0.067444	0.0230902	0.0314561
147.6	0.672054	0.67965	0.367545	0.373358	0.15952	0.167285	0.0589892	0.0675242	0.0240044	0.0314943
147.8	0.671947	0.679977	0.369588	0.373701	0.158453	0.167472	0.0611467	0.0676045	0.0278485	0.0315325
148	0.678385	0.680302	0.367361	0.374043	0.162592	0.167659	0.0546492	0.0676847	0.0256099	0.0315707
148.2	0.674446	0.680627	0.365352	0.374385	0.156436	0.167845	0.0595363	0.0677649	0.0266252	0.0316089
148.4	0.673549	0.680952	0.366317	0.374727	0.153709	0.168032	0.0588127	0.0678451	0.0236855	0.0316471
148.6	0.675438	0.681275	0.368266	0.375068	0.161074	0.168218	0.0600782	0.0679252	0.0299553	0.0316852
148.8	0.674349	0.681598	0.367994	0.37541	0.157105	0.168404	0.0591222	0.0680053	0.0275572	0.0317234
149	0.673656	0.68192	0.369153	0.37575	0.157	0.168591	0.0584821	0.0680854	0.0263792	0.0317615
149.2	0.675259	0.682241	0.367895	0.376091	0.16021	0.168777	0.0619223	0.0681655	0.0294278	0.0317996
149.4	0.675274	0.682561	0.368887	0.376431	0.157791	0.168963	0.0558157	0.0682455	0.0260519	0.0318378
149.6	0.67627	0.68288	0.366808	0.37677	0.158491	0.169149	0.0587812	0.0683255	0.0291157	0.0318759
149.8	0.678282	0.683199	0.376081	0.37711	0.157912	0.169335	0.0583613	0.0684055	0.0234683	0.031914
150	0.675302	0.683517	0.375534	0.377449	0.155698	0.16952	0.0615353	0.0684854	0.0293563	0.031952
150.2	0.68037	0.683834	0.372519	0.377788	0.159621	0.169706	0.0584268	0.0685653	0.0252069	0.0319901
150.4	0.672582	0.684151	0.368552	0.378126	0.15864	0.169892	0.0623072	0.0686453	0.0286956	0.0320282
150.6	0.675436	0.684466	0.373883	0.378464	0.158626	0.170077	0.0600356	0.0687251	0.0263021	0.0320662
150.8	0.676804	0.684781	0.373446	0.378802	0.157174	0.170262	0.0622298	0.0688049	0.0267064	0.0321043
151	0.676945	0.685095	0.375511	0.379139	0.155664	0.170448	0.0628653	0.0688847	0.0267379	0.0321423
151.2	0.676643	0.685409	0.373693	0.379476	0.161929	0.170633	0.0629373	0.0689645	0.0274629	0.0321803
151.4	0.679825	0.685721	0.375755	0.379813	0.164583	0.170818	0.0596381	0.0690443	0.0306467	0.0322183
151.6	0.680901	0.686033	0.373871	0.380149	0.162573	0.171003	0.0581576	0.069124	0.0248418	0.0322563
151.8	0.678705	0.686344	0.371931	0.380485	0.162682	0.171188	0.0594293	0.0692037	0.0314449	0.0322943
152	0.679367	0.686654	0.372607	0.380821	0.165106	0.171373	0.0636824	0.0692834	0.0275096	0.0323323
152.2	0.684581	0.686964	0.375385	0.381156	0.159854	0.171557	0.0622728	0.069363	0.0287794	0.0323702
152.4	0.678387	0.687272	0.373747	0.381491	0.161163	0.171742	0.0617353	0.0694426	0.0279056	0.0324082
152.6	0.681034	0.68758	0.376876	0.381826	0.164303	0.171926	0.0630928	0.0695222	0.0284912	0.0324461
152.8	0.681022	0.687888	0.374163	0.38216	0.162343	0.172111	0.0618691	0.0696018	0.0274072	0.032484
153	0.680411	0.688194	0.374085	0.382494	0.160466	0.172295	0.0627047	0.0696813	0.0318711	0.032522
153.2	0.68055	0.6885	0.370668	0.382828	0.163132	0.172479	0.0575249	0.0697608	0.0244667	0.0325599
153.4	0.682408	0.688805	0.377691	0.383161	0.162424	0.172664	0.0624668	0.0698403	0.0307299	0.0325978
153.6	0.685245	0.689109	0.377106	0.383494	0.162391	0.172848	0.0593477	0.0699197	0.0315295	0.0326356
153.8	0.682989	0.689413	0.377996	0.383827	0.159388	0.173032	0.0611201	0.0699992	0.0295988	0.0326735
154	0.682925	0.689715	0.377104	0.384159	0.163075	0.173215	0.0633488	0.0700786	0.0301846	0.0327114
154.2	0.683611	0.690017	0.375136	0.384491	0.163248	0.173399	0.0564337	0.0701579	0.0288614	0.0327492
154.4	0.683149	0.690319	0.379647	0.384823	0.162109	0.173583	0.0630007	0.0702373	0.0309876	0.0327871
154.6	0.685938	0.690619	0.378321	0.385155	0.160341	0.173766	0.0592824	0.0703166	0.0293896	0.0328249
154.8	0.685811	0.690919	0.378158	0.385486	0.164372	0.17395	0.0590746	0.0703958	0.0273754	0.0328627
155	0.681874	0.691218	0.377638	0.385816	0.160637	0.174133	0.062149	0.0704751	0.0237117	0.0329005
155.2	0.681446	0.691516	0.377932	0.386147	0.164257	0.174317	0.0586105	0.0705543	0.0267153	0.0329383
155.4	0.686065	0.691814	0.377714	0.386477	0.161083	0.1745	0.0643201	0.0706335	0.0286606	0.0329761
155.6	0.682845	0.692111	0.377206	0.386806	0.162632	0.174683	0.0621483	0.0707127	0.0274075	0.0330138
155.8	0.684347	0.692407	0.380332	0.387136	0.165039	0.174866	0.0633017	0.0707919	0.0314586	0.0330516
156	0.684705	0.692703	0.379889	0.387465	0.166423	0.175049	0.0596864	0.070871	0.0279094	0.0330894
156.2	0.689692	0.692997	0.380963	0.387794	0.164135	0.175232	0.0616782	0.0709501	0.0229128	0.0331271
156.4	0.690353	0.693291	0.38126	0.388122	0.16429	0.175415	0.0617575	0.0710291	0.0267456	0.0331648
156.6	0.68678	0.693585	0.379411	0.38845	0.159563	0.175597	0.0600474	0.0711081	0.0301492	0.0332025
156.8	0.690205	0.693877	0.384848	0.388778	0.16445	0.17578	0.063504	0.0711872	0.0240898	0.0332402
157	0.684727	0.694169	0.382863	0.389106	0.163465	0.175962	0.0603796	0.0712661	0.031187	0.0332779
157.2	0.689622	0.69446	0.383547	0.389433	0.160264	0.176145	0.0571539	0.0713451	0.0264284	0.0333156
157.4	0.691816	0.694751	0.382845	0.389759	0.165446	0.176327	0.0633243	0.071424	0.0276599	0.0333533
157.6	0.687871	0.69504	0.383932	0.390086	0.162294	0.176509	0.0593663	0.0715029	0.0267291	0.033391
157.8	0.693387	0.695329	0.381868	0.390412	0.164621	0.176691	0.0616869	0.0715818	0.0289391	0.0334286
158	0.689705	0.695618	0.384039	0.390738	0.160711	0.176873	0.0632734	0.0716606	0.0274929	0.0334662
158.2	0.6903	0.695905	0.38256	0.391063	0.162511	0.177055	0.0625593	0.0717394	0.0255055	0.0335039
158.4	0.693738	0.696192	0.380809	0.391389	0.164418	0.177237	0.0614862	0.0718182	0.0293696	0.0335415
158.6	0.688807	0.696478	0.381493	0.391713	0.165629	0.177419	0.0619991	0.071897	0.0278829	0.0335791
158.8	0.689542	0.696764	0.382184	0.392038	0.164986	0.1776	0.0611218	0.0719757	0.0324163	0.0336167
159	0.689662	0.697049	0.38334	0.392362	0.164939	0.177782	0.0647333	0.0720544	0.0285769	0.0336543
159.2	0.689348	0.697333	0.388118	0.392686	0.166366	0.177963	0.0592445	0.0721331	0.032434	0.0336918
159.4	0.691609	0.697616	0.384854	0.39301	0.167364	0.178145	0.0622448	0.0722118	0.025583	0.0337294
159.6	0.694788	0.697899	0.385326	0.393333	0.164173	0.178326	0.0629191	0.0722904	0.0259368	0.0337669
159.8	0.690921	0.698181	0.389294	0.393656	0.166568	0.178507	0.0674863	0.072369	0.0289042	0.0338045
160	0.693451	0.698462	0.385865	0.393979	0.165469	0.178688	0.0645435	0.0724476	0.030916	0.033842
160.2	0.691778	0.698743	0.386625	0.394301	0.16627	0.178869	0.0654742	0.0725261	0.0286283	0.0338795
160.4	0.69503	0.699023	0.389743	0.394623	0.166925	0.17905	0.0627106	0.0726046	0.030114	0.033917
160.6	0.69296	0.699302	0.389121	0.394944	0.167138	0.179231	0.0605991	0.0726831	0.0282	0.0339545
160.8	0.691846	0.699581	0.388262	0.395266	0.16508	0.179412	0.0636662	0.0727616	0.0270632	0.033992
161	0.691806	0.699858	0.387901	0.395587	0.167083	0.179592	0.0631759	0.07284	0.0275517	0.0340295
161.2	0.694067	0.700136	0.389141	0.395907	0.167171	0.179773	0.0651088	0.0729184	0.0257072	0.034067
161.4	0.694003	0.700412	0.387321	0.396228	0.168299	0.179953	0.0659668	0.0729968	0.0291636	0.0341044
161.6	0.69685	0.700688	0.38893	0.396548	0.169509	0.180134	0.0648944	0.0730751	0.0267596	0.0341419
161.8	0.697394	0.700963	0.388145	0.396868	0.17207	0.180314	0.0618768	0.0731535	0.0272814	0.0341793
162	0.697767	0.701238	0.390529	0.397187	0.168496	0.180494	0.0628422	0.0732318	0.0302713	0.0342167
162.2	0.69642	0.701512	0.386104	0.397506	0.168861	0.180674	0.0641244	0.07331	0.0259658	0.0342541
162.4	0.698256	0.701785	0.390641	0.397825	0.170525	0.180854	0.061072	0.0733883	0.0269376	0.0342915
162.6	0.698635	0.702057	0.388174	0.398143	0.170633	0.181034	0.0637642	0.0734665	0.0236625	0.0343289
162.8	0.698189	0.702329	0.389944	0.398462	0.168731	0.181214	0.0642133	0.0735447	0.0234902	0.0343663
163	0.701878	0.702601	0.386994	0.398779	0.171998	0.181393	0.0614464	0.0736228	0.0286355	0.0344036
163.2	0.70119	0.702871	0.395795	0.399097	0.167596	0.181573	0.0598404	0.073701	0.026897	0.034441
163.4	0.696139	0.703141	0.390542	0.399414	0.171902	0.181753	0.0607705	0.0737791	0.0298992	0.0344783
163.6	0.696602	0.70341	0.39301	0.399731	0.169994	0.181932	0.0647595	0.0738572	0.0237838	0.0345156
163.8	0.697986	0.703679	0.389222	0.400048	0.169309	0.182111	0.0649145	0.0739352	0.031117	0.034553
164	0.701728	0.703947	0.390303	0.400364	0.169369	0.182291	0.0608904	0.0740132	0.0308304	0.0345903
164.2	0.701019	0.704214	0.391496	0.40068	0.169441	0.18247	0.0642573	0.0740912	0.0274377	0.0346276
164.4	0.702211	0.70448	0.392613	0.400996	0.169015	0.182649	0.0646131	0.0741692	0.0289942	0.0346648
164.6	0.698614	0.704746	0.396576	0.401311	0.168209	0.182828	0.0662849	0.0742471	0.0288935	0.0347021
164.8	0.702479	0.705012	0.392438	0.401626	0.166431	0.183007	0.0643043	0.0743251	0.0271951	0.0347394
165	0.699357	0.705276	0.395245	0.401941	0.168226	0.183186	0.0643081	0.074403	0.0259076	0.0347766
165.2	0.703315	0.70554	0.392439	0.402255	0.170802	0.183364	0.0646056	0.0744808	0.027171	0.0348139
165.4	0.701828	0.705804	0.393338	0.402569	0.167665	0.183543	0.0626518	0.0745587	0.0285713	0.0348511
165.6	0.701261	0.706066	0.394799	0.402883	0.169257	0.183721	0.0652672	0.0746365	0.0297798	0.0348883
165.8	0.704131	0.706328	0.394184	0.403196	0.1724	0.1839	0.064189	0.0747142	0.0284383	0.0349255
166	0.700129	0.70659	0.393463	0.403509	0.171984	0.184078	0.0654055	0.074792	0.0322324	0.0349628
166.2	0.702317	0.706851	0.392982	0.403822	0.167988	0.184256	0.06563	0.0748697	0.029507	0.0349999
166.4	0.700171	0.707111	0.395493	0.404135	0.171512	0.184435	0.0654919	0.0749474	0.0296695	0.0350371
166.6	0.698893	0.70737	0.397568	0.404447	0.170964	0.184613	0.0609764	0.0750251	0.0305158	0.0350743
166.8	0.704803	0.707629	0.39664	0.404759	0.171778	0.184791	0.0640123	0.0751028	0.0262818	0.0351114
167	0.701432	0.707887	0.399032	0.40507	0.171632	0.184969	0.0620572	0.0751804	0.0308481	0.0351486
167.2	0.704484	0.708145	0.398077	0.405382	0.167859	0.185146	0.0629367	0.075258	0.0275014	0.0351857
167.4	0.701841	0.708402	0.39743	0.405693	0.171342	0.185324	0.0629383	0.0753355	0.0289265	0.0352228
167.6	0.700755	0.708658	0.394416	0.406003	0.167093	0.185502	0.0637953	0.0754131	0.0293984	0.0352599
167.8	0.706429	0.708914	0.397641	0.406314	0.169563	0.185679	0.0649309	0.0754906	0.0305627	0.035297
168	0.706133	0.709169	0.404294	0.406624	0.174674	0.185857	0.0651743	0.0755681	0.0296398	0.0353341
168.2	0.70579	0.709424	0.39521	0.406934	0.172156	0.186034	0.0662559	0.0756455	0.0308496	0.0353712
168.4	0.708921	0.709677	0.399559	0.407243	0.174732	0.186211	0.0665377	0.075723	0.0281222	0.0354083
168.6	0.705542	0.709931	0.399216	0.407552	0.175158	0.186388	0.0643568	0.0758004	0.0288988	0.0354453
168.8	0.707671	0.710183	0.400504	0.407861	0.172062	0.186565	0.0635284	0.0758777	0.026785	0.0354824
169	0.70752	0.710435	0.397881	0.408169	0.171892	0.186742	0.0667946	0.0759551	0.0275506	0.0355194
169.2	0.708351	0.710687	0.399145	0.408478	0.173867	0.186919	0.0683026	0.0760324	0.0316615	0.0355564
169.4	0.707086	0.710937	0.400027	0.408786	0.171366	0.187096	0.0670735	0.0761097	0.0301679	0.0355934
169.6	0.705007	0.711187	0.399143	0.409093	0.173235	0.187273	0.0645126	0.076187	0.0268313	0.0356305
169.8	0.709477	0.711437	0.398349	0.4094	0.173306	0.18745	0.0611507	0.0762642	0.0264945	0.0356674
170	0.707204	0.711686	0.400115	0.409707	0.174737	0.187626	0.064384	0.0763415	0.0288617	0.0357044
170.2	0.710779	0.711934	0.402019	0.410014	0.172068	0.187803	0.0645896	0.0764186	0.0275789	0.0357414
170.4	0.712682	0.712182	0.401608	0.41032	0.175993	0.187979	0.0660124	0.0764958	0.0291512	0.0357784
170.6	0.707655	0.712429	0.402495	0.410626	0.169282	0.188155	0.0654062	0.0765729	0.027506	0.0358153
170.8	0.709171	0.712676	0.398652	0.410932	0.177791	0.188331	0.0638462	0.07665	0.0266013	0.0358522
171	0.709587	0.712922	0.401432	0.411238	0.17521	0.188507	0.0653058	0.0767271	0.025754	0.0358892
171.2	0.713929	0.713167	0.403528	0.411543	0.171309	0.188683	0.0660845	0.0768042	0.0263113	0.0359261
171.4	0.711722	0.713412	0.402675	0.411848	0.172859	0.188859	0.0682616	0.0768812	0.0307306	0.035963
171.6	0.712093	0.713656	0.405845	0.412152	0.169947	0.189035	0.0670485	0.0769582	0.0308167	0.0359999
171.8	0.714301	0.713899	0.399475	0.412457	0.17552	0.189211	0.0686403	0.0770352	0.0314711	0.0360368
172	0.714499	0.714142	0.404367	0.41276	0.178105	0.189387	0.065889	0.0771121	0.0269115	0.0360736
172.2	0.715403	0.714384	0.406525	0.413064	0.174831	0.189562	0.066169	0.0771891	0.0345713	0.0361105
172.4	0.709589	0.714626	0.407853	0.413367	0.173454	0.189738	0.0687796	0.077266	0.0288221	0.0361473
172.6	0.714127	0.714867	0.405975	0.413671	0.178021	0.189913	0.0666446	0.0773428	0.02596	0.0361842
172.8	0.712861	0.715108	0.40715	0.413973	0.182128	0.190088	0.0631116	0.0774197	0.0292739	0.036221
173	0.714258	0.715348	0.405274	0.414276	0.17586	0.190264	0.0640898	0.0774965	0.0297364	0.0362578
173.2	0.713728	0.715587	0.40584	0.414578	0.177243	0.190439	0.0673868	0.0775733	0.0268003	0.0362946
173.4	0.712229	0.715826	0.407325	0.41488	0.172489	0.190614	0.063493	0.07765	0.0312234	0.0363314
173.6	0.712894	0.716064	0.406803	0.415181	0.174336	0.190789	0.0626556	0.0777268	0.0249139	0.0363682
173.8	0.718894	0.716302	0.404334	0.415482	0.176502	0.190963	0.0650813	0.0778035	0.0292809	0.036405
174	0.715643	0.716539	0.406073	0.415783	0.173663	0.191138	0.0672064	0.0778802	0.0298897	0.0364418
174.2	0.715035	0.716775	0.406593	0.416084	0.173497	0.191313	0.0677147	0.0779568	0.0289427	0.0364785
174.4	0.717336	0.717011	0.409851	0.416384	0.177132	0.191487	0.0693533	0.0780335	0.028065	0.0365152
174.6	0.714116	0.717246	0.406977	0.416684	0.175599	0.191662	0.0668619	0.0781101	0.0303303	0.036552
174.8	0.713412	0.717481	0.407801	0.416984	0.17229	0.191836	0.0652646	0.0781866	0.0327621	0.0365887
175	0.711788	0.717715	0.408202	0.417284	0.177148	0.192011	0.0651944	0.0782632	0.0309903	0.0366254
175.2	0.717042	0.717949	0.406703	0.417583	0.178734	0.192185	0.0686066	0.0783397	0.0271293	0.0366621
175.4	0.716151	0.718182	0.40916	0.417882	0.17557	0.192359	0.0664374	0.0784162	0.0300883	0.0366988
175.6	0.71408	0.718414	0.408612	0.41818	0.176734	0.192533	0.0697732	0.0784927	0.0304437	0.0367355
175.8	0.717924	0.718646	0.409069	0.418479	0.175273	0.192707	0.0655793	0.0785691	0.0302306	0.0367721
176	0.720304	0.718878	0.413123	0.418776	0.179089	0.192881	0.0668776	0.0786455	0.0303305	0.0368088
176.2	0.717407	0.719108	0.408737	0.419074	0.177704	0.193055	0.0677266	0.0787219	0.0275812	0.0368454
176.4	0.71583	0.719339	0.410698	0.419372	0.178629	0.193228	0.0672179	0.0787983	0.0308428	0.0368821
176.6	0.719012	0.719568	0.413539	0.419669	0.175963	0.193402	0.0698331	0.0788746	0.0289004	0.0369187
176.8	0.718344	0.719797	0.413786	0.419965	0.175681	0.193575	0.0667056	0.0789509	0.0291771	0.0369553
177	0.718185	0.720026	0.412486	0.420262	0.177252	0.193749	0.0656882	0.0790272	0.0294236	0.0369919
177.2	0.713915	0.720254	0.414136	0.420558	0.180312	0.193922	0.0661066	0.0791035	0.0272728	0.0370285
177.4	0.722867	0.720481	0.415038	0.420854	0.17824	0.194096	0.0680082	0.0791797	0.0284859	0.0370651
177.6	0.719659	0.720708	0.411825	0.42115	0.17936	0.194269	0.0699584	0.0792559	0.0302308	0.0371016
177.8	0.722233	0.720934	0.413638	0.421445	0.18247	0.194442	0.069537	0.0793321	0.0274839	0.0371382
178	0.722917	0.72116	0.415932	0.42174	0.180681	0.194615	0.069839	0.0794082	0.030337	0.0371748
178.2	0.715047	0.721385	0.415832	0.422035	0.178665	0.194788	0.0648209	0.0794843	0.0272151	0.0372113
178.4	0.717543	0.72161	0.407895	0.422329	0.178815	0.19496	0.0688681	0.0795605	0.0293216	0.0372478
178.6	0.720158	0.721834	0.413136	0.422623	0.183071	0.195133	0.0693449	0.0796365	0.0290487	0.0372843
178.8	0.718073	0.722057	0.415011	0.422917	0.18283	0.195306	0.0701238	0.0797126	0.0343994	0.0373208
179	0.717663	0.72228	0.412238	0.423211	0.178422	0.195478	0.0708617	0.0797886	0.0349725	0.0373573
179.2	0.72737	0.722503	0.416783	0.423504	0.180139	0.195651	0.0665869	0.0798646	0.0340201	0.0373938
179.4	0.72065	0.722724	0.416749	0.423797	0.177766	0.195823	0.0708456	0.0799405	0.0294077	0.0374303
179.6	0.727982	0.722946	0.414341	0.42409	0.178812	0.195996	0.0674048	0.0800165	0.0291613	0.0374668
179.8	0.719388	0.723167	0.419702	0.424382	0.181797	0.196168	0.0660585	0.0800924	0.0276456	0.0375032
180	0.722421	0.723387	0.415965	0.424674	0.177432	0.19634	0.0669693	0.0801683	0.0321522	0.0375397
180.2	0.721476	0.723607	0.417852	0.424966	0.180243	0.196512	0.0686291	0.0802441	0.0279403	0.0375761
180.4	0.725871	0.723826	0.418096	0.425257	0.177469	0.196684	0.070391	0.08032	0.0302977	0.0376125
180.6	0.721263	0.724044	0.417936	0.425549	0.183761	0.196856	0.0617321	0.0803958	0.031455	0.0376489
180.8	0.723351	0.724263	0.417798	0.42584	0.181079	0.197027	0.0693575	0.0804716	0.027677	0.0376853
181	0.724544	0.72448	0.417843	0.42613	0.182109	0.197199	0.0697092	0.0805473	0.0290105	0.0377217
181.2	0.718956	0.724697	0.415602	0.426421	0.181084	0.197371	0.070048	0.0806231	0.030391	0.0377581
181.4	0.726379	0.724914	0.419797	0.426711	0.181725	0.197542	0.0710235	0.0806987	0.0249395	0.0377944
181.6	0.726649	0.72513	0.417508	0.427001	0.183688	0.197714	0.0702682	0.0807744	0.0246179	0.0378308
181.8	0.726895	0.725345	0.411717	0.42729	0.183228	0.197885	0.0696012	0.0808501	0.0311574	0.0378671
182	0.727543	0.72556	0.418214	0.427579	0.177053	0.198056	0.0703264	0.0809257	0.030845	0.0379035
182.2	0.728373	0.725775	0.418232	0.427868	0.182142	0.198227	0.0691488	0.0810013	0.0305406	0.0379398
182.4	0.725506	0.725988	0.423702	0.428157	0.18223	0.198398	0.0702668	0.0810769	0.0300004	0.0379761
182.6	0.722338	0.726202	0.418756	0.428445	0.186649	0.198569	0.0715737	0.0811524	0.0294257	0.0380124
182.8	0.725679	0.726415	0.421745	0.428733	0.184573	0.19874	0.0698073	0.0812279	0.0315999	0.0380487
183	0.727164	0.726627	0.418014	0.429021	0.180191	0.198911	0.0693304	0.0813034	0.0269809	0.038085
183.2	0.725665	0.726839	0.418632	0.429309	0.183772	0.199082	0.0713827	0.0813789	0.0312378	0.0381212
183.4	0.725373	0.72705	0.419016	0.429596	0.179019	0.199252	0.0678891	0.0814543	0.029823	0.0381575
183.6	0.731166	0.727261	0.419329	0.429883	0.185531	0.199423	0.0682083	0.0815297	0.0295147	0.0381937
183.8	0.727865	0.727471	0.423359	0.430169	0.185446	0.199593	0.0684594	0.0816051	0.0268743	0.03823
184	0.728785	0.727681	0.422733	0.430456	0.17982	0.199764	0.0686413	0.0816805	0.0298237	0.0382662
184.2	0.72947	0.72789	0.420087	0.430742	0.184846	0.199934	0.072621	0.0817558	0.027879	0.0383024
184.4	0.72982	0.728099	0.423631	0.431028	0.185319	0.200104	0.0687736	0.0818311	0.0301431	0.0383386
184.6	0.72825	0.728307	0.421071	0.431313	0.182201	0.200274	0.0689834	0.0819064	0.0295183	0.0383748
184.8	0.731323	0.728515	0.420183	0.431598	0.187185	0.200444	0.0703005	0.0819817	0.0305414	0.038411
185	0.730223	0.728722	0.422049	0.431883	0.187679	0.200614	0.0680233	0.0820569	0.0325566	0.0384472
185.2	0.731018	0.728929	0.422821	0.432168	0.184431	0.200784	0.0705593	0.0821321	0.0286576	0.0384833
185.4	0.731797	0.729135	0.425335	0.432452	0.18393	0.200954	0.0699543	0.0822073	0.0332955	0.0385195
185.6	0.732442	0.72934	0.42025	0.432736	0.183168	0.201124	0.072824	0.0822824	0.0281387	0.0385556
185.8	0.730474	0.729546	0.422676	0.43302	0.185307	0.201293	0.0717976	0.0823576	0.0281477	0.0385918
186	0.732902	0.72975	0.426589	0.433304	0.182274	0.201463	0.0669023	0.0824327	0.0287029	0.0386279
186.2	0.728542	0.729954	0.429239	0.433587	0.185277	0.201632	0.071925	0.0825078	0.0313216	0.038664
186.4	0.727106	0.730158	0.428236	0.43387	0.184881	0.201802	0.0687239	0.0825828	0.030052	0.0387001
186.6	0.73241	0.730361	0.425835	0.434153	0.183922	0.201971	0.0677586	0.0826578	0.029998	0.0387362
186.8	0.734829	0.730564	0.424445	0.434435	0.188865	0.20214	0.0700668	0.0827328	0.0300239	0.0387723
187	0.733531	0.730766	0.42295	0.434717	0.184323	0.202309	0.0683593	0.0828078	0.0290072	0.0388083
187.2	0.731385	0.730968	0.427867	0.434999	0.185269	0.202478	0.0691752	0.0828827	0.0306059	0.0388444
187.4	0.734069	0.731169	0.429733	0.435281	0.185084	0.202647	0.070088	0.0829576	0.0303884	0.0388804
187.6	0.735561	0.73137	0.424087	0.435562	0.185983	0.202816	0.0700876	0.0830325	0.028073	0.0389165
187.8	0.734201	0.73157	0.426434	0.435843	0.190183	0.202985	0.0682378	0.0831074	0.0320145	0.0389525
188	0.732994	0.73177	0.42599	0.436124	0.186685	0.203153	0.072742	0.0831822	0.0292907	0.0389885
188.2	0.735401	0.731969	0.429055	0.436404	0.186277	0.203322	0.0705081	0.083257	0.0325965	0.0390245
188.4	0.733331	0.732168	0.428122	0.436684	0.18882	0.20349	0.0707022	0.0833318	0.0317542	0.0390605
188.6	0.735419	0.732366	0.424787	0.436964	0.188535	0.203659	0.0690455	0.0834066	0.0340373	0.0390965
188.8	0.732616	0.732564	0.430689	0.437244	0.188664	0.203827	0.0709164	0.0834813	0.0319601	0.0391325
189	0.731489	0.732761	0.430285	0.437523	0.188741	0.203995	0.0726297	0.0835561	0.0334435	0.0391684
189.2	0.735764	0.732958	0.422845	0.437802	0.187513	0.204163	0.0698968	0.0836307	0.0326753	0.0392044
189.4	0.735263	0.733154	0.425972	0.438081	0.186747	0.204331	0.0715297	0.0837054	0.0317648	0.0392403
189.6	0.733711	0.73335	0.431832	0.43836	0.186194	0.204499	0.070606	0.08378	0.0267415	0.0392763
189.8	0.737313	0.733545	0.426617	0.438638	0.18935	0.204667	0.0727347	0.0838546	0.0257963	0.0393122
190	0.731059	0.73374	0.427499	0.438916	0.18857	0.204835	0.0706454	0.0839292	0.027192	0.0393481
190.2	0.734514	0.733935	0.433965	0.439193	0.187632	0.205003	0.0734734	0.0840038	0.0310651	0.039384
190.4	0.734113	0.734129	0.43261	0.439471	0.186384	0.20517	0.0723259	0.0840783	0.0287901	0.0394199
190.6	0.736036	0.734322	0.43048	0.439748	0.184807	0.205338	0.0730147	0.0841528	0.0310776	0.0394557
190.8	0.736274	0.734515	0.429972	0.440025	0.189018	0.205505	0.0717832	0.0842273	0.0314708	0.0394916
191	0.73593	0.734708	0.431938	0.440301	0.187973	0.205673	0.077549	0.0843017	0.0293491	0.0395275
191.2	0.738013	0.7349	0.431083	0.440578	0.188692	0.20584	0.0723473	0.0843761	0.028938	0.0395633
191.4	0.73698	0.735091	0.430251	0.440854	0.190971	0.206007	0.0702646	0.0844505	0.0301989	0.0395992
191.6	0.740082	0.735282	0.431684	0.441129	0.189446	0.206174	0.0714089	0.0845249	0.0272416	0.039635
191.8	0.742508	0.735473	0.432705	0.441405	0.188398	0.206341	0.0708842	0.0845993	0.0313188	0.0396708
192	0.740212	0.735663	0.432806	0.44168	0.185783	0.206508	0.0757915	0.0846736	0.0311842	0.0397066
192.2	0.737477	0.735853	0.431527	0.441955	0.192022	0.206675	0.0726254	0.0847479	0.0264	0.0397424
192.4	0.738001	0.736042	0.435051	0.44223	0.190004	0.206842	0.0670665	0.0848221	0.0311174	0.0397782
192.6	0.737323	0.736231	0.432261	0.442504	0.194691	0.207009	0.0737558	0.0848964	0.031245	0.0398139
192.8	0.735036	0.736419	0.434312	0.442778	0.192244	0.207175	0.0737578	0.0849706	0.0306947	0.0398497
193	0.74322	0.736607	0.431138	0.443052	0.190806	0.207342	0.069523	0.0850448	0.0301451	0.0398855
193.2	0.73692	0.736795	0.431783	0.443326	0.191856	0.207508	0.0748199	0.085119	0.0310333	0.0399212
193.4	0.740874	0.736982	0.433317	0.443599	0.193701	0.207675	0.0733762	0.0851931	0.0319255	0.0399569
193.6	0.744177	0.737168	0.434633	0.443872	0.190303	0.207841	0.0734029	0.0852672	0.0326408	0.0399926
193.8	0.741559	0.737354	0.435362	0.444145	0.192088	0.208007	0.0715415	0.0853413	0.0331222	0.0400284
194	0.743692	0.73754	0.436154	0.444417	0.192003	0.208173	0.0690477	0.0854154	0.0303446	0.040064
194.2	0.741061	0.737725	0.433791	0.44469	0.191863	0.208339	0.071616	0.0854894	0.0335837	0.0400997
194.4	0.742381	0.73791	0.433255	0.444961	0.194597	0.208505	0.0713037	0.0855634	0.0296898	0.0401354
194.6	0.739582	0.738094	0.43255	0.445233	0.192525	0.208671	0.076868	0.0856374	0.0293976	0.0401711
194.8	0.742869	0.738278	0.432472	0.445505	0.194179	0.208837	0.069829	0.0857114	0.0342586	0.0402067
195	0.743649	0.738461	0.436214	0.445776	0.190796	0.209002	0.0747784	0.0857853	0.0317385	0.0402424
195.2	0.744677	0.738644	0.436708	0.446047	0.190106	0.209168	0.0707121	0.0858592	0.028144	0.040278
195.4	0.737804	0.738826	0.438583	0.446317	0.190759	0.209334	0.0762269	0.0859331	0.0325768	0.0403136
195.6	0.741256	0.739008	0.43788	0.446587	0.193653	0.209499	0.0785328	0.086007	0.0298459	0.0403493
195.8	0.742821	0.73919	0.435301	0.446858	0.195881	0.209664	0.0716332	0.0860808	0.0264429	0.0403849
196	0.742581	0.739371	0.438534	0.447127	0.191705	0.20983	0.0769383	0.0861546	0.0313398	0.0404205
196.2	0.74361	0.739551	0.437249	0.447397	0.195826	0.209995	0.0728911	0.0862284	0.0270762	0.040456
196.4	0.743121	0.739732	0.43979	0.447666	0.190391	0.21016	0.078392	0.0863021	0.0308736	0.0404916
196.6	0.746534	0.739911	0.443047	0.447935	0.192124	0.210325	0.0749778	0.0863759	0.0348239	0.0405272
196.8	0.74753	0.740091	0.440571	0.448204	0.19591	0.21049	0.0733595	0.0864496	0.0320419	0.0405627
197	0.744448	0.74027	0.439442	0.448472	0.191773	0.210655	0.0731237	0.0865232	0.0318438	0.0405983
197.2	0.746138	0.740448	0.440795	0.44874	0.192814	0.210819	0.0751503	0.0865969	0.0291092	0.0406338
197.4	0.743713	0.740626	0.439667	0.449008	0.195503	0.210984	0.0771962	0.0866705	0.0295799	0.0406693
197.6	0.742583	0.740804	0.439836	0.449276	0.194107	0.211149	0.0771617	0.0867441	0.0322975	0.0407048
197.8	0.744287	0.740981	0.44034	0.449543	0.194614	0.211313	0.0751684	0.0868177	0.0335269	0.0407403
198	0.746373	0.741158	0.442493	0.449811	0.195681	0.211478	0.0714616	0.0868913	0.029598	0.0407758
198.2	0.744862	0.741334	0.438562	0.450077	0.196033	0.211642	0.071517	0.0869648	0.0318742	0.0408113
198.4	0.744834	0.74151	0.435468	0.450344	0.195618	0.211806	0.0723341	0.0870383	0.0274936	0.0408468
198.6	0.747841	0.741685	0.439649	0.45061	0.195561	0.21197	0.0749159	0.0871118	0.0323973	0.0408822
198.8	0.748535	0.74186	0.444448	0.450876	0.194026	0.212134	0.0756886	0.0871852	0.0295446	0.0409177
199	0.75128	0.742035	0.440072	0.451142	0.196941	0.212298	0.0768526	0.0872586	0.033757	0.0409531
199.2	0.746777	0.742209	0.441567	0.451408	0.196646	0.212462	0.0765581	0.087332	0.0296845	0.0409885
199.4	0.751646	0.742383	0.443404	0.451673	0.197129	0.212626	0.0723144	0.0874054	0.0335747	0.041024
199.6	0.744649	0.742556	0.444456	0.451938	0.1975	0.21279	0.0762232	0.0874787	0.0351967	0.0410594
199.8	0.748452	0.742729	0.441902	0.452203	0.199289	0.212954	0.0749175	0.0875521	0.0315236	0.0410948
200	0.746452	0.742901	0.444045	0.452467	0.1982	0.213117	0.0726706	0.0876254	0.0317269	0.0411301
200.2	0.751207	0.743073	0.445631	0.452732	0.19689	0.213281	0.0786381	0.0876986	0.0276131	0.0411655
200.4	0.747309	0.743245	0.448583	0.452996	0.196685	0.213444	0.0745696	0.0877719	0.0324197	0.0412009
200.6	0.750337	0.743416	0.443634	0.453259	0.198675	0.213607	0.0761507	0.0878451	0.0340517	0.0412362
200.8	0.751795	0.743587	0.443584	0.453523	0.196787	0.213771	0.0735918	0.0879183	0.0333701	0.0412716
201	0.749434	0.743757	0.445198	0.453786	0.196926	0.213934	0.0783405	0.0879915	0.0365058	0.0413069
201.2	0.749082	0.743927	0.44581	0.454049	0.195562	0.214097	0.0743683	0.0880646	0.0333658	0.0413422
201.4	0.752883	0.744097	0.451229	0.454311	0.195919	0.21426	0.0733454	0.0881377	0.0326429	0.0413775
201.6	0.753532	0.744266	0.446284	0.454574	0.200322	0.214423	0.077673	0.0882108	0.0346586	0.0414129
201.8	0.751261	0.744435	0.44487	0.454836	0.198423	0.214586	0.0778454	0.0882839	0.0323903	0.0414481
202	0.754242	0.744603	0.448994	0.455098	0.198317	0.214748	0.0747554	0.0883569	0.0339029	0.0414834
202.2	0.753651	0.744771	0.448423	0.455359	0.194022	0.214911	0.0759168	0.0884299	0.0315901	0.0415187
202.4	0.750373	0.744938	0.444705	0.455621	0.20302	0.215074	0.0758126	0.0885029	0.030155	0.0415539
202.6	0.751302	0.745105	0.449196	0.455882	0.195414	0.215236	0.0770616	0.0885759	0.0292665	0.0415892
202.8	0.752288	0.745272	0.446992	0.456143	0.201229	0.215399	0.0712872	0.0886488	0.0332643	0.0416244
203	0.75267	0.745438	0.446978	0.456403	0.200687	0.215561	0.0760711	0.0887217	0.0349461	0.0416597
203.2	0.748815	0.745604	0.444727	0.456664	0.200109	0.215723	0.0747216	0.0887946	0.0314101	0.0416949
203.4	0.753314	0.745769	0.446616	0.456924	0.194467	0.215885	0.0792404	0.0888675	0.035872	0.0417301
203.6	0.756585	0.745934	0.445611	0.457184	0.198378	0.216048	0.0785699	0.0889403	0.0345481	0.0417653
203.8	0.750466	0.746099	0.446467	0.457443	0.199238	0.21621	0.0756051	0.0890131	0.0323954	0.0418005
204	0.75313	0.746263	0.454085	0.457702	0.199265	0.216372	0.0750218	0.0890859	0.0343972	0.0418357
204.2	0.753064	0.746427	0.447771	0.457961	0.20508	0.216533	0.0786317	0.0891587	0.0319428	0.0418708
204.4	0.754138	0.74659	0.450796	0.45822	0.199123	0.216695	0.0765104	0.0892314	0.0337599	0.041906
204.6	0.756848	0.746753	0.448447	0.458479	0.202127	0.216857	0.0769181	0.0893041	0.0306113	0.0419411
204.8	0.754736	0.746916	0.451583	0.458737	0.206185	0.217018	0.0777197	0.0893768	0.0314486	0.0419763
205	0.753523	0.747078	0.452226	0.458995	0.203457	0.21718	0.0744802	0.0894495	0.0339478	0.0420114
205.2	0.758621	0.74724	0.450043	0.459253	0.198885	0.217341	0.0741458	0.0895221	0.0305515	0.0420465
205.4	0.750905	0.747401	0.44826	0.45951	0.198439	0.217503	0.0741056	0.0895948	0.0325148	0.0420816
205.6	0.755921	0.747563	0.451261	0.459767	0.199374	0.217664	0.0756282	0.0896673	0.0331801	0.0421167
205.8	0.752097	0.747723	0.45077	0.460024	0.202234	0.217825	0.076211	0.0897399	0.0307438	0.0421518
206	0.753981	0.747883	0.44944	0.460281	0.199909	0.217986	0.0769053	0.0898124	0.0315833	0.0421869
206.2	0.754941	0.748043	0.454916	0.460538	0.20222	0.218147	0.0766099	0.0898849	0.0350517	0.0422219
206.4	0.755671	0.748203	0.449778	0.460794	0.196274	0.218308	0.0752779	0.0899574	0.0326326	0.042257
206.6	0.754111	0.748362	0.449695	0.46105	0.200459	0.218469	0.075746	0.0900299	0.029738	0.042292
206.8	0.754053	0.74852	0.455994	0.461305	0.203137	0.21863	0.0771036	0.0901023	0.0313735	0.0423271
207	0.754404	0.748679	0.450339	0.461561	0.200779	0.218791	0.0792509	0.0901747	0.0250773	0.0423621
207.2	0.757192	0.748837	0.45247	0.461816	0.203622	0.218951	0.0756692	0.0902471	0.032732	0.0423971
207.4	0.754029	0.748994	0.453365	0.462071	0.199125	0.219112	0.0792374	0.0903195	0.0326513	0.0424321
207.6	0.754695	0.749151	0.450612	0.462326	0.203946	0.219272	0.0783965	0.0903918	0.0297652	0.0424671
207.8	0.760751	0.749308	0.451287	0.46258	0.206468	0.219433	0.0733167	0.0904641	0.0317056	0.0425021
208	0.75467	0.749464	0.458586	0.462834	0.204141	0.219593	0.0802857	0.0905364	0.0333642	0.042537
208.2	0.753395	0.74962	0.450547	0.463088	0.202306	0.219753	0.0785233	0.0906087	0.0310143	0.042572
208.4	0.753834	0.749776	0.455168	0.463342	0.204131	0.219913	0.078877	0.0906809	0.034765	0.0426069
208.6	0.758499	0.749931	0.453918	0.463595	0.207042	0.220073	0.0773374	0.0907531	0.0312546	0.0426419
208.8	0.75586	0.750086	0.456862	0.463849	0.209153	0.220233	0.0789781	0.0908253	0.0308751	0.0426768
209	0.762444	0.750241	0.457362	0.464102	0.206489	0.220393	0.0756649	0.0908974	0.0315578	0.0427117
209.2	0.755803	0.750395	0.454746	0.464354	0.2076	0.220553	0.0781752	0.0909696	0.0352958	0.0427466
209.4	0.756947	0.750548	0.452141	0.464607	0.201404	0.220713	0.0831706	0.0910417	0.0297326	0.0427816
209.6	0.757625	0.750702	0.455936	0.464859	0.204473	0.220872	0.0777877	0.0911138	0.0315343	0.0428164
209.8	0.754073	0.750855	0.451849	0.465111	0.201575	0.221032	0.0793676	0.0911858	0.0371175	0.0428513
210	0.760862	0.751007	0.454762	0.465362	0.201494	0.221192	0.0741973	0.0912579	0.0331504	0.0428862
210.2	0.762225	0.75116	0.457457	0.465614	0.203215	0.221351	0.0776315	0.0913299	0.0328413	0.0429211
210.4	0.757493	0.751311	0.458453	0.465865	0.205526	0.22151	0.0790013	0.0914019	0.0307793	0.0429559
210.6	0.762471	0.751463	0.453577	0.466116	0.208971	0.22167	0.0775515	0.0914738	0.0348549	0.0429907
210.8	0.761378	0.751614	0.460089	0.466367	0.205321	0.221829	0.0753792	0.0915457	0.0317487	0.0430256
211	0.765922	0.751765	0.45579	0.466617	0.206841	0.221988	0.0793577	0.0916176	0.0348233	0.0430604
211.2	0.757466	0.751915	0.456937	0.466867	0.208842	0.222147	0.0758392	0.0916895	0.028544	0.0430952
211.4	0.759104	0.752065	0.460987	0.467117	0.209628	0.222306	0.0782789	0.0917614	0.0342619	0.04313
211.6	0.765898	0.752215	0.459609	0.467367	0.204452	0.222465	0.0792285	0.0918332	0.0346495	0.0431648
211.8	0.761619	0.752364	0.458245	0.467616	0.205679	0.222623	0.0775467	0.091905	0.0305097	0.0431995
212	0.762976	0.752513	0.460279	0.467865	0.200358	0.222782	0.0781141	0.0919768	0.0337074	0.0432343
212.2	0.7591	0.752661	0.454945	0.468114	0.20571	0.222941	0.075438	0.0920486	0.0330127	0.0432691
212.4	0.765651	0.75281	0.46026	0.468363	0.207812	0.223099	0.0788815	0.0921203	0.0335892	0.0433038
212.6	0.759387	0.752957	0.460017	0.468611	0.20697	0.223258	0.0780423	0.092192	0.0336383	0.0433386
212.8	0.765242	0.753105	0.456923	0.46886	0.210451	0.223416	0.0766718	0.0922637	0.0324371	0.0433733
213	0.760867	0.753252	0.459011	0.469108	0.205673	0.223574	0.0773548	0.0923354	0.0338465	0.043408
213.2	0.764172	0.753399	0.458945	0.469355	0.206489	0.223732	0.0794812	0.092407	0.0315779	0.0434427
213.4	0.763837	0.753545	0.461563	0.469603	0.20637	0.22389	0.0791432	0.0924786	0.0357025	0.0434774
213.6	0.764935	0.753691	0.46603	0.46985	0.207815	0.224049	0.0784631	0.0925502	0.03158	0.0435121
213.8	0.765031	0.753837	0.461147	0.470097	0.210053	0.224206	0.0750507	0.0926218	0.0307489	0.0435468
214	0.762007	0.753982	0.460391	0.470344	0.207953	0.224364	0.0788173	0.0926933	0.0294575	0.0435814
214.2	0.766232	0.754127	0.462463	0.47059	0.205387	0.224522	0.078873	0.0927648	0.0331064	0.0436161
214.4	0.765458	0.754272	0.46174	0.470836	0.205329	0.22468	0.0783556	0.0928363	0.0343446	0.0436507
214.6	0.762651	0.754416	0.46223	0.471082	0.208332	0.224837	0.0769354	0.0929077	0.0367217	0.0436853
214.8	0.765269	0.75456	0.466197	0.471328	0.204647	0.224995	0.0793769	0.0929792	0.0334394	0.04372
215	0.762074	0.754703	0.465425	0.471574	0.210149	0.225152	0.0781365	0.0930506	0.0325602	0.0437546
215.2	0.764365	0.754846	0.461921	0.471819	0.206856	0.22531	0.0799538	0.093122	0.0324744	0.0437892
215.4	0.764258	0.754989	0.459011	0.472064	0.20944	0.225467	0.0796442	0.0931933	0.0327623	0.0438238
215.6	0.764011	0.755132	0.461709	0.472309	0.205783	0.225624	0.0779894	0.0932647	0.031233	0.0438584
215.8	0.767832	0.755274	0.464843	0.472553	0.20845	0.225782	0.0807913	0.093336	0.0316679	0.0438929
216	0.763635	0.755416	0.465163	0.472798	0.205895	0.225939	0.0799282	0.0934073	0.036444	0.0439275
216.2	0.766409	0.755557	0.465573	0.473042	0.210844	0.226096	0.0778099	0.0934785	0.0353186	0.043962
216.4	0.768463	0.755698	0.462295	0.473285	0.210931	0.226253	0.0791515	0.0935498	0.0331372	0.0439966
216.6	0.76457	0.755839	0.465163	0.473529	0.209375	0.226409	0.0786183	0.093621	0.0319463	0.0440311
216.8	0.767892	0.755979	0.469771	0.473772	0.2099	0.226566	0.0755768	0.0936922	0.0332453	0.0440656
217	0.766181	0.756119	0.462383	0.474015	0.207699	0.226723	0.0809231	0.0937633	0.0338606	0.0441001
217.2	0.767809	0.756259	0.467172	0.474258	0.206193	0.226879	0.0805859	0.0938345	0.0324265	0.0441346
217.4	0.767743	0.756398	0.465367	0.474501	0.213196	0.227036	0.0791365	0.0939056	0.035506	0.0441691
217.6	0.766698	0.756538	0.465204	0.474743	0.210163	0.227192	0.0762328	0.0939767	0.0324004	0.0442036
217.8	0.767915	0.756676	0.466646	0.474985	0.210665	0.227349	0.0807829	0.0940477	0.0346344	0.0442381
218	0.769684	0.756815	0.462582	0.475227	0.212881	0.227505	0.0777615	0.0941188	0.0294158	0.0442726
218.2	0.766918	0.756953	0.471348	0.475469	0.2119	0.227661	0.0820312	0.0941898	0.0378443	0.044307
218.4	0.764699	0.75709	0.463228	0.47571	0.213233	0.227817	0.0827494	0.0942608	0.0344956	0.0443414
218.6	0.768293	0.757228	0.472484	0.475951	0.208453	0.227973	0.0828386	0.0943317	0.0342324	0.0443759
218.8	0.76791	0.757365	0.469119	0.476192	0.210362	0.228129	0.0782698	0.0944027	0.0312706	0.0444103
219	0.773275	0.757501	0.466632	0.476433	0.212711	0.228285	0.0806741	0.0944736	0.0362069	0.0444447
219.2	0.767627	0.757638	0.469294	0.476673	0.21355	0.228441	0.0823603	0.0945445	0.0365895	0.0444791
219.4	0.769978	0.757774	0.466768	0.476913	0.215615	0.228597	0.0819642	0.0946154	0.0370926	0.0445135
219.6	0.767067	0.757909	0.468873	0.477153	0.213272	0.228752	0.0823876	0.0946862	0.0337874	0.0445479
219.8	0.775533	0.758045	0.469875	0.477393	0.214883	0.228908	0.079342	0.094757	0.0347831	0.0445822
220	0.769469	0.75818	0.469974	0.477633	0.211968	0.229063	0.0810309	0.0948278	0.031926	0.0446166
220.2	0.769702	0.758314	0.472177	0.477872	0.20817	0.229219	0.0812178	0.0948986	0.033665	0.044651
220.4	0.774037	0.758449	0.468813	0.478111	0.214477	0.229374	0.0867965	0.0949693	0.033218	0.0446853
220.6	0.770467	0.758583	0.470605	0.47835	0.213719	0.229529	0.078848	0.09504	0.0332277	0.0447196
220.8	0.772282	0.758717	0.470713	0.478588	0.212833	0.229685	0.0789901	0.0951107	0.0316779	0.044754
221	0.772301	0.75885	0.4681	0.478826	0.211118	0.22984	0.0826154	0.0951814	0.0327677	0.0447883
221.2	0.769959	0.758983	0.471662	0.479065	0.214214	0.229995	0.0799906	0.095252	0.0322375	0.0448226
221.4	0.769613	0.759116	0.47123	0.479302	0.214047	0.23015	0.0808177	0.0953227	0.0328473	0.0448568
221.6	0.77436	0.759248	0.469585	0.47954	0.212837	0.230304	0.0795222	0.0953933	0.0349141	0.0448911
221.8	0.773272	0.75938	0.471731	0.479777	0.215212	0.230459	0.0822909	0.0954638	0.0322549	0.0449254
222	0.771051	0.759512	0.469935	0.480014	0.215808	0.230614	0.0822892	0.0955344	0.0293442	0.0449596
222.2	0.773174	0.759643	0.469878	0.480251	0.214508	0.230769	0.0806435	0.0956049	0.0320937	0.0449939
222.4	0.773115	0.759774	0.470399	0.480488	0.214204	0.230923	0.0843322	0.0956754	0.0330074	0.0450281
222.6	0.775346	0.759905	0.470855	0.480724	0.216766	0.231078	0.0831607	0.0957459	0.0390612	0.0450624
222.8	0.771376	0.760036	0.472849	0.48096	0.214726	0.231232	0.0812756	0.0958163	0.0357567	0.0450966
223	0.771342	0.760166	0.472985	0.481196	0.213619	0.231386	0.0771239	0.0958868	0.0330481	0.0451308
223.2	0.771841	0.760296	0.469574	0.481432	0.216194	0.231541	0.0825423	0.0959572	0.0375456	0.045165
223.4	0.773175	0.760425	0.471355	0.481668	0.214522	0.231695	0.0813138	0.0960275	0.0329652	0.0451992
223.6	0.77512	0.760554	0.474068	0.481903	0.216533	0.231849	0.0805207	0.0960979	0.0347122	0.0452334
223.8	0.772614	0.760683	0.47639	0.482138	0.21734	0.232003	0.0850683	0.0961682	0.0325775	0.0452675
224	0.77296	0.760812	0.473681	0.482373	0.213489	0.232157	0.080628	0.0962385	0.0322107	0.0453017
224.2	0.77598	0.76094	0.470549	0.482607	0.212955	0.23231	0.085714	0.0963088	0.0344428	0.0453358
224.4	0.773893	0.761068	0.476505	0.482841	0.219396	0.232464	0.0841963	0.096379	0.0370987	0.04537
224.6	0.779155	0.761196	0.475895	0.483076	0.213059	0.232618	0.0791841	0.0964493	0.0327115	0.0454041
224.8	0.774858	0.761323	0.476982	0.483309	0.212621	0.232772	0.0785232	0.0965195	0.0370555	0.0454382
225	0.775592	0.76145	0.475315	0.483543	0.216785	0.232925	0.0823832	0.0965896	0.0298702	0.0454723
225.2	0.776781	0.761577	0.474377	0.483776	0.216785	0.233078	0.0828006	0.0966598	0.0373333	0.0455064
225.4	0.77541	0.761703	0.475353	0.484009	0.217082	0.233232	0.0836675	0.0967299	0.0333704	0.0455405
225.6	0.776843	0.761829	0.474046	0.484242	0.215195	0.233385	0.0818137	0.0968	0.0336267	0.0455746
225.8	0.773785	0.761955	0.47645	0.484475	0.21689	0.233538	0.0806659	0.0968701	0.0365001	0.0456087
226	0.778004	0.76208	0.478416	0.484708	0.214583	0.233691	0.0884271	0.0969402	0.0340575	0.0456427
226.2	0.775999	0.762206	0.476066	0.48494	0.218176	0.233845	0.0835063	0.0970102	0.0345443	0.0456768
226.4	0.773964	0.76233	0.471855	0.485172	0.214848	0.233998	0.081551	0.0970802	0.0335954	0.0457108
226.6	0.779045	0.762455	0.476157	0.485403	0.215	0.23415	0.0833046	0.0971502	0.0325629	0.0457448
226.8	0.775434	0.762579	0.478188	0.485635	0.222323	0.234303	0.0790272	0.0972202	0.0318323	0.0457789
227	0.779842	0.762703	0.477829	0.485866	0.219595	0.234456	0.0829358	0.0972901	0.032978	0.0458129
227.2	0.775557	0.762827	0.476165	0.486097	0.218416	0.234609	0.0840758	0.09736	0.036152	0.0458469
227.4	0.777628	0.76295	0.47836	0.486328	0.217643	0.234761	0.0819024	0.0974299	0.0350549	0.0458808
227.6	0.777447	0.763073	0.476621	0.486559	0.21647	0.234914	0.0859427	0.0974998	0.0374374	0.0459148
227.8	0.780029	0.763196	0.475182	0.486789	0.219466	0.235066	0.0836079	0.0975696	0.0339851	0.0459488
228	0.779722	0.763318	0.480395	0.487019	0.220269	0.235219	0.0809066	0.0976394	0.0371549	0.0459828
228.2	0.774205	0.76344	0.475453	0.487249	0.21927	0.235371	0.0859373	0.0977092	0.0387026	0.0460167
228.4	0.77796	0.763562	0.477158	0.487479	0.221103	0.235523	0.0824231	0.097779	0.0365606	0.0460506
228.6	0.776519	0.763684	0.480208	0.487708	0.222074	0.235675	0.0829379	0.0978487	0.0345083	0.0460846
228.8	0.781433	0.763805	0.477984	0.487938	0.217964	0.235827	0.0866325	0.0979185	0.0343271	0.0461185
229	0.77606	0.763926	0.475638	0.488167	0.217139	0.235979	0.0797332	0.0979881	0.0369577	0.0461524
229.2	0.77922	0.764047	0.478912	0.488395	0.218174	0.236131	0.0850337	0.0980578	0.0377933	0.0461863
229.4	0.775132	0.764167	0.480253	0.488624	0.219687	0.236283	0.0880384	0.0981275	0.0380513	0.0462202
229.6	0.775931	0.764287	0.480597	0.488852	0.21924	0.236435	0.0810832	0.0981971	0.0369519	0.046254
229.8	0.779099	0.764407	0.481911	0.48908	0.22049	0.236586	0.0835057	0.0982667	0.0325598	0.0462879
230	0.78131	0.764526	0.480239	0.489308	0.219474	0.236738	0.0842656	0.0983363	0.0354646	0.0463218
230.2	0.778692	0.764645	0.47863	0.489536	0.220808	0.236889	0.0832897	0.0984058	0.0364126	0.0463556
230.4	0.778062	0.764764	0.481043	0.489763	0.222232	0.237041	0.0825286	0.0984753	0.0370773	0.0463895
230.6	0.781641	0.764883	0.477235	0.489991	0.219509	0.237192	0.0865171	0.0985448	0.0356983	0.0464233
230.8	0.780484	0.765001	0.480931	0.490218	0.218798	0.237343	0.0881309	0.0986143	0.0329532	0.0464571
231	0.778049	0.765119	0.483082	0.490444	0.220687	0.237495	0.082508	0.0986838	0.0366287	0.0464909
231.2	0.781582	0.765237	0.484895	0.490671	0.217878	0.237646	0.08473	0.0987532	0.0387341	0.0465247
231.4	0.778834	0.765354	0.482999	0.490897	0.223421	0.237797	0.0888278	0.0988226	0.0392527	0.0465585
231.6	0.780365	0.765471	0.480623	0.491123	0.218346	0.237948	0.0850212	0.098892	0.038093	0.0465923
231.8	0.776484	0.765588	0.483029	0.491349	0.218056	0.238099	0.0866352	0.0989613	0.0355631	0.0466261
232	0.783078	0.765705	0.483253	0.491575	0.222911	0.23825	0.0888874	0.0990307	0.0338805	0.0466598
232.2	0.780218	0.765821	0.480251	0.4918	0.220701	0.2384	0.0853271	0.0991	0.0323567	0.0466936
232.4	0.781298	0.765937	0.484114	0.492025	0.217712	0.238551	0.0884561	0.0991693	0.0347994	0.0467273
232.6	0.778042	0.766053	0.48631	0.49225	0.22226	0.238702	0.085602	0.0992385	0.0354477	0.046761
232.8	0.781645	0.766168	0.483277	0.492475	0.224154	0.238852	0.0840834	0.0993078	0.0405249	0.0467948
233	0.779536	0.766284	0.483792	0.4927	0.221169	0.239002	0.0866117	0.099377	0.0337998	0.0468285
233.2	0.780148	0.766398	0.48358	0.492924	0.224122	0.239153	0.0868433	0.0994462	0.0369416	0.0468622
233.4	0.78205	0.766513	0.482285	0.493148	0.221815	0.239303	0.0877725	0.0995153	0.0331832	0.0468959
233.6	0.78469	0.766627	0.482815	0.493372	0.223331	0.239453	0.0849818	0.0995845	0.0353188	0.0469295
233.8	0.786135	0.766741	0.484592	0.493595	0.22097	0.239603	0.0839913	0.0996536	0.0366064	0.0469632
234	0.784723	0.766855	0.487376	0.493819	0.225304	0.239754	0.083462	0.0997227	0.0397617	0.0469969
234.2	0.781241	0.766969	0.483193	0.494042	0.226577	0.239903	0.0888578	0.0997917	0.0413766	0.0470305
234.4	0.784038	0.767082	0.485576	0.494265	0.225786	0.240053	0.0904911	0.0998608	0.034599	0.0470641
234.6	0.783957	0.767195	0.490155	0.494488	0.222995	0.240203	0.0864601	0.0999298	0.0370202	0.0470978
234.8	0.78138	0.767307	0.484125	0.49471	0.221418	0.240353	0.0860826	0.0999988	0.0353867	0.0471314
235	0.784102	0.76742	0.486509	0.494932	0.222025	0.240503	0.0867085	0.100068	0.0370007	0.047165
235.2	0.782462	0.767532	0.489468	0.495154	0.223397	0.240652	0.0859026	0.100137	0.0343548	0.0471986
235.4	0.781925	0.767644	0.488355	0.495376	0.221438	0.240802	0.0883368	0.100206	0.035732	0.0472322
235.6	0.785375	0.767755	0.487026	0.495598	0.224166	0.240951	0.0889494	0.100275	0.0367136	0.0472658
235.8	0.780013	0.767867	0.48901	0.495819	0.222722	0.241101	0.0859482	0.100343	0.0391704	0.0472993
236	0.784635	0.767978	0.4834	0.49604	0.228051	0.24125	0.0866939	0.100412	0.0370793	0.0473329
236.2	0.784218	0.768088	0.490035	0.496261	0.227144	0.241399	0.0860541	0.100481	0.0333237	0.0473665
236.4	0.783136	0.768199	0.486898	0.496482	0.227921	0.241548	0.08865	0.10055	0.0345453	0.0474
236.6	0.788119	0.768309	0.486761	0.496703	0.222783	0.241697	0.0882673	0.100619	0.0401535	0.0474335
236.8	0.785072	0.768419	0.493076	0.496923	0.223029	0.241846	0.0834581	0.100687	0.0310831	0.0474671
237	0.788299	0.768529	0.489906	0.497143	0.227371	0.241995	0.088161	0.100756	0.0345699	0.0475006
237.2	0.779197	0.768638	0.487248	0.497363	0.226682	0.242144	0.0875262	0.100825	0.0381102	0.0475341
237.4	0.785974	0.768747	0.489817	0.497583	0.224731	0.242293	0.0884932	0.100894	0.0343618	0.0475676
237.6	0.783473	0.768856	0.491573	0.497802	0.224161	0.242441	0.0896257	0.100962	0.0372278	0.047601
237.8	0.785541	0.768965	0.488843	0.498021	0.221558	0.24259	0.0848535	0.101031	0.0353405	0.0476345
238	0.791095	0.769073	0.488643	0.49824	0.225558	0.242739	0.0894946	0.101099	0.0362154	0.047668
238.2	0.783029	0.769181	0.489547	0.498459	0.226234	0.242887	0.0906456	0.101168	0.0366874	0.0477014
238.4	0.78975	0.769289	0.496658	0.498678	0.226427	0.243035	0.0900962	0.101237	0.0319899	0.0477349
238.6	0.785371	0.769396	0.489205	0.498896	0.230301	0.243184	0.0864158	0.101305	0.0371358	0.0477683
238.8	0.788171	0.769504	0.49168	0.499114	0.226064	0.243332	0.0910384	0.101374	0.0371379	0.0478017
239	0.789925	0.769611	0.49331	0.499332	0.225137	0.24348	0.0846599	0.101442	0.0354845	0.0478351
239.2	0.787156	0.769717	0.493047	0.49955	0.226571	0.243628	0.0890884	0.101511	0.0355252	0.0478686
239.4	0.786555	0.769824	0.494225	0.499767	0.22701	0.243776	0.0895993	0.101579	0.0371641	0.0479019
239.6	0.788487	0.76993	0.48794	0.499985	0.228306	0.243924	0.0886027	0.101648	0.0318907	0.0479353
239.8	0.78779	0.770036	0.489329	0.500202	0.229196	0.244072	0.0898444	0.101716	0.0405048	0.0479687
240	0.789165	0.770142	0.49333	0.500418	0.227203	0.24422	0.0910106	0.101784	0.0356969	0.0480021
240.2	0.791606	0.770247	0.492638	0.500635	0.226336	0.244368	0.0886818	0.101853	0.0398351	0.0480354
240.4	0.790887	0.770352	0.494198	0.500851	0.226814	0.244515	0.0901378	0.101921	0.0378023	0.0480688
240.6	0.786784	0.770457	0.494368	0.501068	0.22593	0.244663	0.0897275	0.101989	0.0370139	0.0481021
240.8	0.789192	0.770562	0.497579	0.501284	0.225618	0.24481	0.0867929	0.102058	0.0385624	0.0481354
241	0.790223	0.770666	0.491075	0.501499	0.23183	0.244958	0.0888628	0.102126	0.0374387	0.0481687
241.2	0.786465	0.770771	0.493902	0.501715	0.227696	0.245105	0.0898358	0.102194	0.0348591	0.048202
241.4	0.792491	0.770875	0.494506	0.50193	0.234591	0.245252	0.090001	0.102262	0.0360394	0.0482353
241.6	0.785656	0.770978	0.494737	0.502145	0.230927	0.245399	0.0875834	0.10233	0.0318148	0.0482686
241.8	0.789539	0.771082	0.494286	0.50236	0.227204	0.245547	0.0899629	0.102399	0.0379005	0.0483019
242	0.794456	0.771185	0.495909	0.502575	0.228715	0.245694	0.0875733	0.102467	0.0329655	0.0483352
242.2	0.784241	0.771288	0.495677	0.502789	0.230805	0.245841	0.090031	0.102535	0.037364	0.0483684
242.4	0.789968	0.77139	0.494916	0.503004	0.226436	0.245987	0.0841264	0.102603	0.0387442	0.0484017
242.6	0.791737	0.771493	0.49603	0.503218	0.224167	0.246134	0.0891256	0.102671	0.0353474	0.0484349
242.8	0.792533	0.771595	0.497623	0.503432	0.23108	0.246281	0.0892231	0.102739	0.0357731	0.0484681
243	0.788431	0.771697	0.497377	0.503645	0.228257	0.246428	0.0872192	0.102807	0.0364154	0.0485013
243.2	0.792069	0.771798	0.496353	0.503859	0.228185	0.246574	0.0913108	0.102875	0.036385	0.0485346
243.4	0.789981	0.7719	0.495482	0.504072	0.233198	0.246721	0.0911202	0.102943	0.0354199	0.0485678
243.6	0.789714	0.772001	0.498392	0.504285	0.226836	0.246867	0.0890108	0.103011	0.0366089	0.0486009
243.8	0.791624	0.772102	0.495045	0.504498	0.234663	0.247014	0.0902753	0.103079	0.0388748	0.0486341
244	0.789213	0.772202	0.496663	0.50471	0.229638	0.24716	0.0877094	0.103147	0.0357384	0.0486673
244.2	0.789183	0.772303	0.501563	0.504923	0.231031	0.247306	0.0946718	0.103215	0.0392133	0.0487004
244.4	0.79036	0.772403	0.497021	0.505135	0.229393	0.247452	0.0899399	0.103283	0.0376624	0.0487336
244.6	0.790955	0.772503	0.495603	0.505347	0.227092	0.247598	0.0909276	0.10335	0.0323098	0.0487667
244.8	0.792742	0.772603	0.496776	0.505558	0.232354	0.247744	0.0899251	0.103418	0.0370602	0.0487999
245	0.791163	0.772702	0.49993	0.50577	0.230184	0.24789	0.0886496	0.103486	0.0394794	0.048833
245.2	0.79047	0.772801	0.498818	0.505981	0.233087	0.248036	0.0917958	0.103554	0.0358891	0.0488661
245.4	0.790494	0.7729	0.495715	0.506192	0.231509	0.248182	0.0896911	0.103621	0.0350609	0.0488992
245.6	0.793078	0.772999	0.501825	0.506403	0.228732	0.248328	0.0846053	0.103689	0.0363325	0.0489323
245.8	0.789424	0.773097	0.497119	0.506614	0.232062	0.248473	0.087887	0.103757	0.0374992	0.0489654
246	0.792946	0.773196	0.499224	0.506824	0.232843	0.248619	0.0912629	0.103825	0.0381262	0.0489984
246.2	0.791532	0.773294	0.494416	0.507035	0.233106	0.248764	0.090867	0.103892	0.0377172	0.0490315
246.4	0.792854	0.773391	0.501698	0.507245	0.228384	0.24891	0.092166	0.10396	0.0357573	0.0490646
246.6	0.794124	0.773489	0.503355	0.507455	0.230324	0.249055	0.0921512	0.104027	0.0402351	0.0490976
246.8	0.791971	0.773586	0.500229	0.507664	0.232377	0.2492	0.0936428	0.104095	0.0386544	0.0491306
247	0.792175	0.773683	0.498544	0.507874	0.233935	0.249345	0.0941759	0.104163	0.0395298	0.0491637
247.2	0.791659	0.77378	0.500331	0.508083	0.229358	0.24949	0.0893928	0.10423	0.0383144	0.0491967
247.4	0.792849	0.773877	0.49991	0.508292	0.230528	0.249635	0.0936088	0.104298	0.037667	0.0492297
247.6	0.79132	0.773973	0.498934	0.508501	0.23183	0.24978	0.0880191	0.104365	0.0375035	0.0492627
247.8	0.794952	0.774069	0.497305	0.508709	0.229361	0.249925	0.0873197	0.104432	0.0384951	0.0492957
248	0.796471	0.774165	0.501443	0.508918	0.230609	0.25007	0.09308	0.1045	0.039735	0.0493286
248.2	0.794064	0.77426	0.501713	0.509126	0.231294	0.250215	0.0904575	0.104567	0.0356522	0.0493616
248.4	0.795438	0.774356	0.499986	0.509334	0.233665	0.25036	0.0863569	0.104635	0.0371982	0.0493945
248.6	0.797099	0.774451	0.500034	0.509542	0.231658	0.250504	0.0873315	0.104702	0.0357467	0.0494275
248.8	0.79285	0.774546	0.498898	0.509749	0.233246	0.250649	0.0883994	0.104769	0.0386128	0.0494604
249	0.794651	0.774641	0.504084	0.509956	0.233854	0.250793	0.0902653	0.104837	0.039548	0.0494933
249.2	0.795403	0.774735	0.503994	0.510164	0.231013	0.250937	0.0937284	0.104904	0.0376779	0.0495263
249.4	0.797909	0.774829	0.504658	0.510371	0.23405	0.251082	0.0899832	0.104971	0.0373292	0.0495592
249.6	0.793707	0.774923	0.503296	0.510577	0.232937	0.251226	0.0930183	0.105039	0.0382608	0.0495921
249.8	0.792987	0.775017	0.501987	0.510784	0.23598	0.25137	0.0991373	0.105106	0.0392963	0.049625
250	0.792681	0.775111	0.500758	0.51099	0.233058	0.251514	0.0904655	0.105173	0.037023	0.0496578
250.2	0.797839	0.775204	0.504388	0.511196	0.234728	0.251658	0.0891048	0.10524	0.0367104	0.0496907
250.4	0.794287	0.775297	0.506619	0.511402	0.234512	0.251802	0.0917916	0.105307	0.0360887	0.0497236
250.6	0.793601	0.77539	0.500557	0.511608	0.234217	0.251946	0.0911809	0.105374	0.0353574	0.0497564
250.8	0.800615	0.775482	0.501469	0.511813	0.239517	0.25209	0.0907896	0.105442	0.0396135	0.0497892
251	0.796933	0.775575	0.501902	0.512019	0.23404	0.252233	0.0908248	0.105509	0.0383683	0.0498221
251.2	0.800559	0.775667	0.50837	0.512224	0.234861	0.252377	0.0943807	0.105576	0.0350156	0.0498549
251.4	0.797337	0.775759	0.502152	0.512429	0.231934	0.252521	0.0953293	0.105643	0.0384825	0.0498877
251.6	0.79707	0.775851	0.501038	0.512633	0.239387	0.252664	0.0883818	0.10571	0.0388583	0.0499205
251.8	0.799175	0.775942	0.50879	0.512838	0.236234	0.252808	0.0926995	0.105777	0.0371402	0.0499533
252	0.795412	0.776033	0.504951	0.513042	0.232172	0.252951	0.0937207	0.105844	0.0357307	0.0499861
252.2	0.799986	0.776124	0.508758	0.513246	0.234337	0.253094	0.09318	0.105911	0.0411786	0.0500188
252.4	0.800418	0.776215	0.50235	0.51345	0.236374	0.253237	0.0932621	0.105978	0.038882	0.0500516
252.6	0.798171	0.776306	0.501945	0.513654	0.235518	0.253381	0.0910531	0.106044	0.039784	0.0500844
252.8	0.794084	0.776396	0.505126	0.513857	0.231796	0.253524	0.090715	0.106111	0.0430457	0.0501171
253	0.799042	0.776486	0.504967	0.514061	0.235768	0.253667	0.0942339	0.106178	0.035488	0.0501498
253.2	0.801158	0.776576	0.506209	0.514264	0.237537	0.25381	0.0886139	0.106245	0.0358904	0.0501825
253.4	0.798801	0.776666	0.508495	0.514467	0.238751	0.253952	0.0954761	0.106312	0.0356282	0.0502153
253.6	0.800885	0.776756	0.507325	0.514669	0.232479	0.254095	0.0883437	0.106379	0.0368336	0.050248
253.8	0.797563	0.776845	0.507894	0.514872	0.237837	0.254238	0.0893504	0.106445	0.0380412	0.0502807
254	0.79859	0.776934	0.509122	0.515074	0.238553	0.25438	0.0898599	0.106512	0.0362963	0.0503133
254.2	0.797267	0.777023	0.505444	0.515276	0.235032	0.254523	0.0936787	0.106579	0.0375085	0.050346
254.4	0.801203	0.777111	0.504538	0.515478	0.239402	0.254665	0.0912006	0.106645	0.0394385	0.0503787
254.6	0.798533	0.7772	0.506902	0.51568	0.236421	0.254808	0.0911944	0.106712	0.0384378	0.0504114
254.8	0.797313	0.777288	0.507351	0.515881	0.23777	0.25495	0.0954938	0.106779	0.0375798	0.050444
255	0.799615	0.777376	0.506323	0.516082	0.237465	0.255092	0.0901132	0.106845	0.0370381	0.0504766
255.2	0.797383	0.777464	0.506925	0.516283	0.237258	0.255235	0.0961082	0.106912	0.0412102	0.0505093
255.4	0.80001	0.777551	0.506714	0.516484	0.237576	0.255377	0.0937977	0.106979	0.0401239	0.0505419
255.6	0.797419	0.777639	0.507946	0.516685	0.235912	0.255519	0.0944855	0.107045	0.0382554	0.0505745
255.8	0.796988	0.777726	0.508914	0.516885	0.240476	0.255661	0.0909457	0.107112	0.0347464	0.0506071
256	0.800378	0.777813	0.50922	0.517086	0.234306	0.255803	0.0929866	0.107178	0.0372176	0.0506397
256.2	0.798825	0.777899	0.505704	0.517286	0.237962	0.255945	0.0936711	0.107245	0.0397766	0.0506723
256.4	0.801487	0.777986	0.511183	0.517486	0.239265	0.256086	0.0926382	0.107311	0.0378653	0.0507048
256.6	0.795349	0.778072	0.510704	0.517685	0.23901	0.256228	0.0954421	0.107377	0.03686	0.0507374
256.8	0.802273	0.778158	0.511681	0.517885	0.240079	0.25637	0.0953526	0.107444	0.0375251	0.0507699
257	0.803157	0.778244	0.512922	0.518084	0.238995	0.256511	0.0912716	0.10751	0.0376773	0.0508025
257.2	0.803758	0.77833	0.514339	0.518283	0.236869	0.256653	0.090819	0.107577	0.0367092	0.050835
257.4	0.800512	0.778415	0.511187	0.518482	0.241939	0.256794	0.0892612	0.107643	0.0402088	0.0508675
257.6	0.798907	0.778501	0.510193	0.518681	0.238782	0.256935	0.0904807	0.107709	0.0435273	0.0509
257.8	0.799875	0.778586	0.514987	0.518879	0.239604	0.257077	0.0933673	0.107776	0.0367385	0.0509325
258	0.80361	0.77867	0.508499	0.519078	0.239326	0.257218	0.0896032	0.107842	0.0414421	0.050965
258.2	0.80077	0.778755	0.50983	0.519276	0.241225	0.257359	0.0921613	0.107908	0.0380155	0.0509975
258.4	0.801337	0.778839	0.515716	0.519474	0.239273	0.2575	0.0903531	0.107974	0.0390539	0.05103
258.6	0.799923	0.778924	0.510814	0.519671	0.237825	0.257641	0.0938989	0.10804	0.0376472	0.0510625
258.8	0.8009	0.779008	0.513223	0.519869	0.238267	0.257782	0.0945135	0.108107	0.0419736	0.0510949
259	0.801048	0.779091	0.508765	0.520066	0.238695	0.257923	0.0950366	0.108173	0.040907	0.0511274
259.2	0.804247	0.779175	0.513208	0.520263	0.241413	0.258063	0.0975384	0.108239	0.0391459	0.0511598
259.4	0.806269	0.779258	0.512158	0.52046	0.236952	0.258204	0.0941275	0.108305	0.0376698	0.0511922
259.6	0.801384	0.779341	0.509323	0.520657	0.243388	0.258345	0.0967399	0.108371	0.0386317	0.0512246
259.8	0.805613	0.779424	0.511148	0.520853	0.238656	0.258485	0.0928901	0.108437	0.0367348	0.051257
260	0.802072	0.779507	0.513899	0.52105	0.239416	0.258626	0.0901498	0.108503	0.0375216	0.0512894
260.2	0.800711	0.77959	0.511153	0.521246	0.237759	0.258766	0.0916976	0.108569	0.0381704	0.0513218
260.4	0.808125	0.779672	0.51474	0.521442	0.243626	0.258906	0.0948057	0.108635	0.0387652	0.0513542
260.6	0.799624	0.779754	0.516051	0.521638	0.241205	0.259047	0.0941761	0.108701	0.038436	0.0513866
260.8	0.800682	0.779836	0.512177	0.521833	0.238252	0.259187	0.0927923	0.108767	0.0395989	0.0514189
261	0.803746	0.779918	0.516036	0.522028	0.242542	0.259327	0.0922761	0.108833	0.0399549	0.0514513
261.2	0.804386	0.779999	0.515171	0.522224	0.241224	0.259467	0.0948833	0.108899	0.0373454	0.0514836
261.4	0.805784	0.780081	0.515847	0.522419	0.245081	0.259607	0.0916901	0.108965	0.0397653	0.0515159
261.6	0.807093	0.780162	0.512535	0.522613	0.242298	0.259747	0.0918415	0.109031	0.0423462	0.0515483
261.8	0.803539	0.780243	0.518846	0.522808	0.239878	0.259887	0.0916758	0.109097	0.0424546	0.0515806
262	0.801863	0.780324	0.514443	0.523002	0.244921	0.260026	0.0908661	0.109162	0.0390807	0.0516129
262.2	0.803088	0.780404	0.515718	0.523197	0.242822	0.260166	0.0911065	0.109228	0.0378806	0.0516452
262.4	0.801138	0.780485	0.515985	0.523391	0.240072	0.260306	0.0925301	0.109294	0.0378211	0.0516775
262.6	0.804387	0.780565	0.520229	0.523584	0.238443	0.260445	0.0978039	0.10936	0.0379074	0.0517097
262.8	0.805278	0.780645	0.514304	0.523778	0.240619	0.260585	0.0948887	0.109425	0.036802	0.051742
263	0.805231	0.780725	0.51423	0.523971	0.241221	0.260724	0.0930414	0.109491	0.0379896	0.0517743
263.2	0.80677	0.780804	0.512687	0.524165	0.243572	0.260863	0.0929524	0.109557	0.0377182	0.0518065
263.4	0.803055	0.780884	0.515664	0.524358	0.245192	0.261003	0.0963439	0.109622	0.038649	0.0518387
263.6	0.804528	0.780963	0.520142	0.524551	0.24259	0.261142	0.0966728	0.109688	0.0403727	0.051871
263.8	0.809033	0.781042	0.513274	0.524743	0.241632	0.261281	0.0936089	0.109754	0.0365501	0.0519032
264	0.802572	0.781121	0.51544	0.524936	0.243738	0.26142	0.0973067	0.109819	0.0350544	0.0519354
264.2	0.806302	0.781199	0.518955	0.525128	0.244065	0.261559	0.0985926	0.109885	0.0398133	0.0519676
264.4	0.805034	0.781278	0.519548	0.52532	0.241748	0.261698	0.0926114	0.10995	0.0366719	0.0519998
264.6	0.805575	0.781356	0.516883	0.525512	0.240376	0.261837	0.0943021	0.110016	0.0383078	0.052032
264.8	0.805025	0.781434	0.51893	0.525704	0.243515	0.261975	0.0935393	0.110081	0.0400386	0.0520641
265	0.80583	0.781512	0.516504	0.525895	0.241057	0.262114	0.0929329	0.110147	0.034501	0.0520963
265.2	0.799292	0.781589	0.518435	0.526087	0.241826	0.262253	0.0918187	0.110212	0.0419001	0.0521284
265.4	0.804811	0.781667	0.520126	0.526278	0.242296	0.262391	0.0962444	0.110278	0.0393141	0.0521606
265.6	0.805196	0.781744	0.518052	0.526469	0.242583	0.26253	0.0901242	0.110343	0.0393652	0.0521927
265.8	0.802794	0.781821	0.520115	0.526659	0.244515	0.262668	0.0935083	0.110408	0.0367888	0.0522248
266	0.806394	0.781898	0.520012	0.52685	0.241966	0.262806	0.0964939	0.110474	0.0379862	0.0522569
266.2	0.807498	0.781975	0.521668	0.52704	0.240061	0.262945	0.0897033	0.110539	0.0416279	0.052289
266.4	0.809638	0.782051	0.520615	0.527231	0.245938	0.263083	0.0951563	0.110604	0.038256	0.0523211
266.6	0.806582	0.782128	0.52323	0.527421	0.245003	0.263221	0.0953432	0.11067	0.0373462	0.0523532
266.8	0.806602	0.782204	0.517123	0.52761	0.242302	0.263359	0.0968755	0.110735	0.0406311	0.0523853
267	0.808871	0.78228	0.520482	0.5278	0.238649	0.263497	0.0957617	0.1108	0.0369299	0.0524174
267.2	0.804637	0.782356	0.516937	0.527989	0.24249	0.263635	0.090787	0.110866	0.0382164	0.0524494
267.4	0.805747	0.782431	0.516043	0.528179	0.243003	0.263773	0.0967307	0.110931	0.0406213	0.0524815
267.6	0.808157	0.782507	0.518292	0.528368	0.246796	0.263911	0.0935868	0.110996	0.0410265	0.0525135
267.8	0.809976	0.782582	0.518438	0.528557	0.249595	0.264048	0.0960605	0.111061	0.0411707	0.0525455
268	0.809839	0.782657	0.519935	0.528745	0.243947	0.264186	0.0966926	0.111126	0.0361682	0.0525776
268.2	0.806325	0.782732	0.519126	0.528934	0.246432	0.264324	0.0969559	0.111191	0.034142	0.0526096
268.4	0.80418	0.782806	0.517517	0.529122	0.245169	0.264461	0.0978426	0.111256	0.0392502	0.0526416
268.6	0.81108	0.782881	0.519078	0.52931	0.245119	0.264599	0.093707	0.111321	0.0384889	0.0526736
268.8	0.806822	0.782955	0.522928	0.529498	0.247026	0.264736	0.0965939	0.111386	0.0403653	0.0527055
269	0.807614	0.783029	0.523144	0.529686	0.246466	0.264873	0.0968752	0.111451	0.0407886	0.0527375
269.2	0.80808	0.783103	0.526298	0.529873	0.244557	0.26501	0.0950127	0.111516	0.0399958	0.0527695
269.4	0.81023	0.783177	0.523836	0.530061	0.24237	0.265148	0.0898453	0.111581	0.0399827	0.0528014
269.6	0.810668	0.783251	0.523397	0.530248	0.247358	0.265285	0.0915773	0.111646	0.0382519	0.0528334
269.8	0.807719	0.783324	0.522826	0.530435	0.243784	0.265422	0.0945861	0.111711	0.0367668	0.0528653
270	0.805599	0.783397	0.521573	0.530622	0.247695	0.265559	0.0946532	0.111776	0.0350075	0.0528972
270.2	0.80756	0.78347	0.523744	0.530809	0.249374	0.265695	0.095113	0.111841	0.0395434	0.0529291
270.4	0.811234	0.783543	0.519919	0.530995	0.248424	0.265832	0.0953479	0.111906	0.0387804	0.0529611
270.6	0.810827	0.783616	0.520021	0.531181	0.247851	0.265969	0.0958534	0.111971	0.0384339	0.0529929
270.8	0.810388	0.783689	0.52044	0.531367	0.24705	0.266106	0.0959403	0.112036	0.0407644	0.0530248
271	0.806778	0.783761	0.522869	0.531553	0.242485	0.266242	0.0960422	0.1121	0.0384462	0.0530567
271.2	0.814023	0.783833	0.522515	0.531739	0.245494	0.266379	0.0963828	0.112165	0.0431068	0.0530886
271.4	0.813821	0.783905	0.524509	0.531924	0.250022	0.266515	0.0977699	0.11223	0.0362406	0.0531204
271.6	0.808368	0.783977	0.52464	0.53211	0.246984	0.266652	0.0953103	0.112295	0.0384947	0.0531523
271.8	0.809484	0.784048	0.521074	0.532295	0.244731	0.266788	0.094085	0.112359	0.0407735	0.0531841
272	0.811704	0.78412	0.523512	0.53248	0.248992	0.266924	0.0958686	0.112424	0.0357042	0.053216
272.2	0.806078	0.784191	0.526846	0.532665	0.253335	0.26706	0.0975048	0.112489	0.0445052	0.0532478
272.4	0.815139	0.784262	0.52984	0.532849	0.249978	0.267196	0.0948926	0.112553	0.0426126	0.0532796
272.6	0.806833	0.784333	0.523736	0.533034	0.246972	0.267332	0.099403	0.112618	0.0349146	0.0533114
272.8	0.810365	0.784404	0.525127	0.533218	0.247996	0.267468	0.0992273	0.112682	0.0381695	0.0533432
273	0.811434	0.784475	0.527347	0.533402	0.245412	0.267604	0.0931991	0.112747	0.0396229	0.053375
273.2	0.812522	0.784545	0.521703	0.533586	0.250774	0.26774	0.0946717	0.112812	0.0379947	0.0534068
273.4	0.809786	0.784615	0.525518	0.53377	0.247815	0.267876	0.0911762	0.112876	0.0380916	0.0534385
273.6	0.807903	0.784685	0.529068	0.533953	0.249258	0.268012	0.0998911	0.112941	0.03804	0.0534703
273.8	0.810897	0.784755	0.527112	0.534136	0.249589	0.268147	0.0956059	0.113005	0.0416505	0.053502
274	0.81168	0.784825	0.522679	0.53432	0.246343	0.268283	0.0960649	0.11307	0.0361102	0.0535338
274.2	0.809448	0.784895	0.524495	0.534503	0.251709	0.268418	0.0984439	0.113134	0.0377696	0.0535655
274.4	0.809793	0.784964	0.526881	0.534685	0.246871	0.268554	0.0970049	0.113198	0.0414457	0.0535972
274.6	0.812592	0.785033	0.526494	0.534868	0.249902	0.268689	0.097939	0.113263	0.037358	0.0536289
274.8	0.812461	0.785102	0.52598	0.53505	0.250399	0.268824	0.0960272	0.113327	0.0404119	0.0536606
275	0.81482	0.785171	0.53179	0.535233	0.251885	0.26896	0.0982097	0.113391	0.0396676	0.0536923
275.2	0.812233	0.78524	0.526012	0.535415	0.249191	0.269095	0.0973776	0.113456	0.0336643	0.053724
275.4	0.813564	0.785308	0.530298	0.535597	0.251204	0.26923	0.0981967	0.11352	0.0384331	0.0537557
275.6	0.814942	0.785377	0.524809	0.535778	0.24803	0.269365	0.0976018	0.113584	0.043911	0.0537873
275.8	0.810813	0.785445	0.528763	0.53596	0.250243	0.2695	0.0984249	0.113649	0.0398936	0.053819
276	0.815566	0.785513	0.52559	0.536141	0.246909	0.269635	0.0947199	0.113713	0.0408791	0.0538506
276.2	0.811662	0.785581	0.529118	0.536322	0.250499	0.269769	0.0979525	0.113777	0.0384004	0.0538822
276.4	0.813136	0.785649	0.523605	0.536503	0.249138	0.269904	0.0973669	0.113841	0.0380463	0.0539139
276.6	0.812648	0.785716	0.527473	0.536684	0.249457	0.270039	0.0998053	0.113905	0.0380116	0.0539455
276.8	0.812723	0.785784	0.533464	0.536865	0.248575	0.270173	0.0996931	0.11397	0.0374742	0.0539771
277	0.815984	0.785851	0.532695	0.537045	0.251024	0.270308	0.0948796	0.114034	0.0391413	0.0540087
277.2	0.814395	0.785918	0.531669	0.537225	0.248646	0.270442	0.0955436	0.114098	0.039424	0.0540403
277.4	0.815764	0.785985	0.529226	0.537405	0.249636	0.270577	0.0980391	0.114162	0.040988	0.0540719
277.6	0.811401	0.786051	0.52697	0.537585	0.252446	0.270711	0.0942289	0.114226	0.0386374	0.0541034
277.8	0.815347	0.786118	0.529889	0.537765	0.249781	0.270845	0.0983161	0.11429	0.0443409	0.054135
278	0.812972	0.786184	0.529543	0.537945	0.250701	0.27098	0.0987032	0.114354	0.0419093	0.0541666
278.2	0.815455	0.786251	0.529636	0.538124	0.252405	0.271114	0.0971417	0.114418	0.0395817	0.0541981
278.4	0.819248	0.786317	0.531463	0.538303	0.248779	0.271248	0.0971116	0.114482	0.0419644	0.0542296
278.6	0.814633	0.786383	0.5312	0.538482	0.253296	0.271382	0.0970734	0.114546	0.0375359	0.0542612
278.8	0.819793	0.786448	0.530723	0.538661	0.25286	0.271516	0.102899	0.11461	0.0383103	0.0542927
279	0.813001	0.786514	0.534511	0.53884	0.248736	0.271649	0.0960582	0.114674	0.037559	0.0543242
279.2	0.812306	0.786579	0.528825	0.539018	0.253298	0.271783	0.0972215	0.114738	0.0381926	0.0543557
279.4	0.817034	0.786645	0.530312	0.539196	0.252085	0.271917	0.0968074	0.114801	0.0387936	0.0543872
279.6	0.812407	0.78671	0.530948	0.539375	0.251416	0.272051	0.0969537	0.114865	0.0363173	0.0544186
279.8	0.814115	0.786775	0.532304	0.539552	0.250601	0.272184	0.100316	0.114929	0.0365662	0.0544501
280	0.812406	0.78684	0.533054	0.53973	0.254211	0.272318	0.0960422	0.114993	0.0384124	0.0544816
280.2	0.809737	0.786904	0.532045	0.539908	0.254801	0.272451	0.0960063	0.115057	0.0411412	0.054513
280.4	0.815033	0.786969	0.528552	0.540085	0.253479	0.272585	0.0985966	0.11512	0.0433986	0.0545445
280.6	0.812411	0.787033	0.533431	0.540262	0.255225	0.272718	0.09908	0.115184	0.0436826	0.0545759
280.8	0.81357	0.787097	0.533131	0.54044	0.253664	0.272851	0.0949139	0.115248	0.0369319	0.0546073
281	0.814091	0.787161	0.530207	0.540616	0.250571	0.272984	0.0973508	0.115311	0.0405804	0.0546387
281.2	0.817362	0.787225	0.533915	0.540793	0.251428	0.273117	0.0996839	0.115375	0.0402348	0.0546701
281.4	0.817195	0.787289	0.53425	0.54097	0.250556	0.27325	0.0959957	0.115439	0.0400672	0.0547015
281.6	0.818934	0.787352	0.534403	0.541146	0.24727	0.273383	0.102755	0.115502	0.0367574	0.0547329
281.8	0.812702	0.787416	0.536197	0.541322	0.255701	0.273516	0.102203	0.115566	0.0393941	0.0547643
282	0.819111	0.787479	0.533376	0.541498	0.253823	0.273649	0.0966617	0.115629	0.038017	0.0547956
282.2	0.818893	0.787542	0.533023	0.541674	0.254039	0.273782	0.100115	0.115693	0.0411663	0.054827
282.4	0.816096	0.787605	0.531644	0.54185	0.253622	0.273915	0.100885	0.115756	0.0399701	0.0548584
282.6	0.816191	0.787668	0.532844	0.542025	0.255501	0.274047	0.0976556	0.11582	0.0384298	0.0548897
282.8	0.815104	0.78773	0.533478	0.542201	0.252344	0.27418	0.104098	0.115883	0.0426448	0.054921
283	0.814497	0.787793	0.536306	0.542376	0.253217	0.274312	0.0982593	0.115947	0.040368	0.0549523
283.2	0.812382	0.787855	0.53921	0.542551	0.258492	0.274445	0.100678	0.11601	0.0408167	0.0549837
283.4	0.815602	0.787917	0.538819	0.542725	0.25093	0.274577	0.0995845	0.116074	0.0428014	0.0550149
283.6	0.823427	0.787979	0.538284	0.5429	0.251083	0.274709	0.0967063	0.116137	0.0405346	0.0550462
283.8	0.819778	0.788041	0.534063	0.543075	0.254993	0.274841	0.100296	0.1162	0.0389994	0.0550775
284	0.817741	0.788103	0.534799	0.543249	0.255952	0.274974	0.098485	0.116264	0.0402857	0.0551088
284.2	0.821684	0.788164	0.53486	0.543423	0.252869	0.275106	0.0972192	0.116327	0.0376175	0.0551401
284.4	0.820864	0.788226	0.535535	0.543597	0.256539	0.275238	0.0954204	0.11639	0.0404804	0.0551713
284.6	0.815559	0.788287	0.53784	0.543771	0.25795	0.27537	0.0996445	0.116454	0.0377214	0.0552026
284.8	0.816236	0.788348	0.538802	0.543944	0.253546	0.275502	0.0979737	0.116517	0.0396093	0.0552338
285	0.818971	0.788409	0.537009	0.544118	0.25244	0.275633	0.100775	0.11658	0.039185	0.055265
285.2	0.814957	0.78847	0.535115	0.544291	0.257055	0.275765	0.0986512	0.116643	0.0374576	0.0552962
285.4	0.815596	0.788531	0.533442	0.544464	0.255992	0.275897	0.101911	0.116707	0.0420948	0.0553275
285.6	0.820361	0.788591	0.538831	0.544637	0.254866	0.276028	0.0977036	0.11677	0.0411021	0.0553587
285.8	0.818037	0.788651	0.537699	0.544809	0.253915	0.27616	0.096478	0.116833	0.0437236	0.0553899
286	0.817935	0.788712	0.537046	0.544982	0.255055	0.276292	0.0994639	0.116896	0.0350847	0.055421
286.2	0.817109	0.788772	0.538803	0.545154	0.254203	0.276423	0.0983561	0.116959	0.0419535	0.0554522
286.4	0.817256	0.788832	0.541866	0.545327	0.25108	0.276554	0.100842	0.117022	0.0340947	0.0554834
286.6	0.820539	0.788891	0.532543	0.545499	0.255196	0.276686	0.102761	0.117085	0.0380169	0.0555145
286.8	0.819522	0.788951	0.539692	0.545671	0.256733	0.276817	0.0979029	0.117148	0.0388577	0.0555457
287	0.820358	0.78901	0.541493	0.545842	0.255457	0.276948	0.0978454	0.117211	0.0377665	0.0555768
287.2	0.820435	0.78907	0.532844	0.546014	0.256229	0.277079	0.100021	0.117274	0.0367931	0.0556079
287.4	0.818062	0.789129	0.538141	0.546185	0.255071	0.27721	0.0970426	0.117337	0.0427771	0.0556391
287.6	0.822861	0.789188	0.539971	0.546356	0.253426	0.277341	0.102371	0.1174	0.0366135	0.0556702
287.8	0.819978	0.789247	0.537467	0.546527	0.258407	0.277472	0.101264	0.117463	0.0404875	0.0557013
288	0.818281	0.789306	0.538644	0.546698	0.258271	0.277603	0.0992858	0.117526	0.0429625	0.0557324
288.2	0.818318	0.789364	0.539557	0.546869	0.257995	0.277733	0.0995656	0.117589	0.042561	0.0557634
288.4	0.819343	0.789423	0.539747	0.547039	0.254086	0.277864	0.0976792	0.117652	0.0399068	0.0557945
288.6	0.814299	0.789481	0.538257	0.54721	0.257823	0.277995	0.100058	0.117715	0.038316	0.0558256
288.8	0.819622	0.789539	0.542058	0.54738	0.259444	0.278125	0.103092	0.117778	0.0404106	0.0558566
289	0.821288	0.789597	0.540275	0.54755	0.255754	0.278256	0.102269	0.11784	0.0432793	0.0558877
289.2	0.82239	0.789655	0.541762	0.54772	0.255133	0.278386	0.0997575	0.117903	0.0409131	0.0559187
289.4	0.820005	0.789713	0.538792	0.547889	0.256872	0.278517	0.0998162	0.117966	0.0403994	0.0559497
289.6	0.822769	0.789771	0.543017	0.548059	0.25853	0.278647	0.0997383	0.118029	0.0424602	0.0559808
289.8	0.822499	0.789828	0.542247	0.548228	0.255437	0.278777	0.0970245	0.118091	0.0367663	0.0560118
290	0.818497	0.789885	0.539454	0.548397	0.256997	0.278907	0.104603	0.118154	0.0428744	0.0560428
290.2	0.819289	0.789943	0.541819	0.548566	0.25711	0.279037	0.102754	0.118217	0.0379463	0.0560738
290.4	0.819382	0.79	0.539805	0.548735	0.260762	0.279167	0.0983946	0.118279	0.0431109	0.0561047
290.6	0.820491	0.790057	0.545865	0.548904	0.256699	0.279297	0.102064	0.118342	0.0408463	0.0561357
290.8	0.822508	0.790113	0.543103	0.549072	0.261037	0.279427	0.0977992	0.118404	0.0418847	0.0561667
291	0.820137	0.79017	0.541388	0.549241	0.258644	0.279557	0.102809	0.118467	0.0352586	0.0561976
291.2	0.81953	0.790227	0.541607	0.549409	0.255743	0.279687	0.103432	0.11853	0.0407413	0.0562286
291.4	0.821753	0.790283	0.541553	0.549577	0.259499	0.279817	0.102529	0.118592	0.042191	0.0562595
291.6	0.816965	0.790339	0.540473	0.549745	0.259826	0.279946	0.101867	0.118655	0.0420912	0.0562904
291.8	0.819335	0.790395	0.544389	0.549912	0.257509	0.280076	0.102507	0.118717	0.0417454	0.0563214
292	0.820224	0.790451	0.544701	0.55008	0.260129	0.280205	0.10426	0.11878	0.0388388	0.0563523
292.2	0.821916	0.790507	0.539047	0.550247	0.259717	0.280335	0.101774	0.118842	0.0407454	0.0563832
292.4	0.823227	0.790563	0.543333	0.550414	0.256067	0.280464	0.100795	0.118904	0.0408692	0.0564141
292.6	0.822461	0.790618	0.54141	0.550581	0.261499	0.280593	0.102851	0.118967	0.0415208	0.0564449
292.8	0.82536	0.790674	0.542968	0.550748	0.25986	0.280723	0.0984584	0.119029	0.0401351	0.0564758
293	0.820317	0.790729	0.542768	0.550915	0.259605	0.280852	0.103248	0.119092	0.0387127	0.0565067
293.2	0.828519	0.790784	0.542171	0.551081	0.261024	0.280981	0.101851	0.119154	0.0471793	0.0565375
293.4	0.823697	0.790839	0.540554	0.551247	0.264701	0.28111	0.101224	0.119216	0.039276	0.0565684
293.6	0.822758	0.790894	0.541125	0.551414	0.254855	0.281239	0.100925	0.119279	0.0418389	0.0565992
293.8	0.825162	0.790949	0.54301	0.55158	0.257116	0.281368	0.102532	0.119341	0.0408415	0.05663
294	0.818707	0.791003	0.54285	0.551745	0.2582	0.281497	0.0993475	0.119403	0.0382564	0.0566609
294.2	0.824074	0.791058	0.542606	0.551911	0.264843	0.281625	0.103648	0.119465	0.040028	0.0566917
294.4	0.823484	0.791112	0.548831	0.552077	0.259143	0.281754	0.100342	0.119528	0.0405616	0.0567225
294.6	0.819059	0.791166	0.546484	0.552242	0.262381	0.281883	0.102538	0.11959	0.043417	0.0567533
294.8	0.824572	0.79122	0.547688	0.552407	0.258852	0.282011	0.102221	0.119652	0.0372193	0.056784
295	0.824406	0.791274	0.545549	0.552572	0.261749	0.28214	0.102391	0.119714	0.041312	0.0568148
295.2	0.825925	0.791328	0.547656	0.552737	0.261088	0.282268	0.104	0.119776	0.0385886	0.0568456
295.4	0.82457	0.791382	0.545355	0.552902	0.262043	0.282397	0.102705	0.119838	0.0379761	0.0568763
295.6	0.823378	0.791435	0.543905	0.553066	0.260854	0.282525	0.102948	0.1199	0.0384619	0.0569071
295.8	0.826073	0.791489	0.543384	0.55323	0.264937	0.282653	0.101003	0.119962	0.0364603	0.0569378
296	0.826118	0.791542	0.545234	0.553395	0.260168	0.282781	0.101672	0.120024	0.0394555	0.0569685
296.2	0.827124	0.791595	0.545973	0.553559	0.262922	0.28291	0.103523	0.120086	0.0421578	0.0569993
296.4	0.820664	0.791648	0.546002	0.553723	0.261536	0.283038	0.105286	0.120148	0.0412669	0.05703
296.6	0.825063	0.791701	0.547973	0.553886	0.262067	0.283166	0.103175	0.12021	0.0404034	0.0570607
296.8	0.821533	0.791754	0.544963	0.55405	0.259187	0.283294	0.101512	0.120272	0.0419651	0.0570914
297	0.822899	0.791806	0.549484	0.554213	0.26131	0.283421	0.101273	0.120334	0.0431993	0.057122
297.2	0.823719	0.791859	0.544593	0.554376	0.264475	0.283549	0.100533	0.120396	0.0413136	0.0571527
297.4	0.829844	0.791911	0.547819	0.554539	0.261864	0.283677	0.104782	0.120458	0.0414893	0.0571834
297.6	0.822501	0.791963	0.549437	0.554702	0.262221	0.283805	0.101965	0.12052	0.0407051	0.057214
297.8	0.825101	0.792016	0.546873	0.554865	0.263283	0.283932	0.101371	0.120582	0.0401244	0.0572447
298	0.824653	0.792068	0.546717	0.555028	0.260638	0.28406	0.100708	0.120644	0.0391876	0.0572753
298.2	0.827592	0.792119	0.5494	0.55519	0.262256	0.284187	0.101377	0.120705	0.0431257	0.057306
298.4	0.823586	0.792171	0.547852	0.555352	0.263042	0.284315	0.10137	0.120767	0.043407	0.0573366
298.6	0.822064	0.792223	0.548076	0.555514	0.263155	0.284442	0.100476	0.120829	0.0443132	0.0573672
298.8	0.825286	0.792274	0.546929	0.555676	0.263959	0.284569	0.102037	0.120891	0.0453337	0.0573978
299	0.826917	0.792326	0.548147	0.555838	0.262257	0.284697	0.1038	0.120952	0.043877	0.0574284
299.2	0.823083	0.792377	0.548886	0.556	0.260545	0.284824	0.103455	0.121014	0.0420866	0.057459
299.4	0.821173	0.792428	0.544725	0.556161	0.263391	0.284951	0.101788	0.121076	0.0416057	0.0574895
299.6	0.826496	0.792479	0.549574	0.556322	0.265021	0.285078	0.104908	0.121137	0.0415631	0.0575201
299.8	0.827527	0.79253	0.54805	0.556484	0.263208	0.285205	0.104889	0.121199	0.0392714	0.0575507
300	0.827527	0.792581	0.54805	0.556645	0.263208	0.285332	0.104889	0.121261	0.0392714	0.0575814
300.2	0.829114	0.792369	0.548139	0.556497	0.261612	0.285256	0.103995	0.121229	0.0421203	0.057566
300.4	0.832347	0.792157	0.549313	0.556348	0.269879	0.28518	0.100666	0.121196	0.0446275	0.0575506
300.6	0.828693	0.791946	0.550587	0.556199	0.265807	0.285104	0.106198	0.121164	0.0434968	0.0575352
300.8	0.826138	0.791734	0.550574	0.556051	0.26931	0.285028	0.102788	0.121132	0.0472044	0.0575199
301	0.831381	0.791523	0.549577	0.555902	0.266608	0.284951	0.111568	0.121099	0.0438805	0.0575045
301.2	0.825199	0.791311	0.548521	0.555754	0.270028	0.284875	0.109344	0.121067	0.0463392	0.0574891
301.4	0.828079	0.7911	0.553025	0.555605	0.267578	0.284799	0.107784	0.121034	0.0473262	0.0574738
301.6	0.831918	0.790889	0.551551	0.555457	0.265785	0.284723	0.108617	0.121002	0.0488922	0.0574584
301.8	0.824532	0.790678	0.548452	0.555309	0.267441	0.284647	0.1137	0.12097	0.0455901	0.0574431
302	0.828054	0.790466	0.55314	0.55516	0.271369	0.284571	0.109698	0.120938	0.0494506	0.0574277
302.2	0.823123	0.790255	0.551131	0.555012	0.272793	0.284495	0.109929	0.120905	0.0496346	0.0574124
302.4	0.825669	0.790044	0.551195	0.554864	0.271714	0.284419	0.106609	0.120873	0.0475295	0.0573971
302.6	0.828646	0.789833	0.547913	0.554716	0.272298	0.284343	0.107763	0.120841	0.0461041	0.0573817
302.8	0.827177	0.789622	0.554878	0.554567	0.272905	0.284267	0.11367	0.120808	0.0494904	0.0573664
303	0.824903	0.789411	0.55277	0.554419	0.268883	0.284191	0.110495	0.120776	0.0519547	0.0573511
303.2	0.825175	0.7892	0.552064	0.554271	0.269683	0.284115	0.118272	0.120744	0.0511468	0.0573358
303.4	0.82759	0.78899	0.55198	0.554123	0.26997	0.284039	0.110534	0.120712	0.0486733	0.0573205
303.6	0.827565	0.788779	0.551436	0.553975	0.274487	0.283964	0.110689	0.120679	0.0531024	0.0573051
303.8	0.827055	0.788568	0.548139	0.553827	0.269257	0.283888	0.1118	0.120647	0.0541766	0.0572899
304	0.827363	0.788358	0.545587	0.553679	0.270266	0.283812	0.111934	0.120615	0.0520927	0.0572746
304.2	0.826	0.788147	0.551602	0.553531	0.271778	0.283736	0.116933	0.120583	0.0503572	0.0572592
304.4	0.827131	0.787937	0.552257	0.553384	0.275423	0.28366	0.114113	0.12055	0.0508373	0.057244
304.6	0.824359	0.787726	0.551804	0.553236	0.273703	0.283585	0.111968	0.120518	0.0511122	0.0572287
304.8	0.826607	0.787516	0.546408	0.553088	0.275631	0.283509	0.116227	0.120486	0.0506787	0.0572134
305	0.823956	0.787305	0.550344	0.55294	0.274124	0.283433	0.113699	0.120454	0.0544961	0.0571981
305.2	0.823916	0.787095	0.548526	0.552793	0.276634	0.283357	0.116032	0.120422	0.0558446	0.0571828
305.4	0.822396	0.786885	0.551055	0.552645	0.276641	0.283282	0.113311	0.12039	0.0540117	0.0571675
305.6	0.820662	0.786675	0.554572	0.552497	0.268174	0.283206	0.11346	0.120357	0.0522289	0.0571523
305.8	0.824969	0.786465	0.554202	0.55235	0.270275	0.28313	0.11322	0.120325	0.0524553	0.057137
306	0.819833	0.786254	0.548887	0.552202	0.272299	0.283055	0.116291	0.120293	0.0524916	0.0571217
306.2	0.82169	0.786044	0.551072	0.552055	0.269962	0.282979	0.116424	0.120261	0.0513292	0.0571065
306.4	0.81813	0.785835	0.550796	0.551907	0.27415	0.282904	0.11342	0.120229	0.0534013	0.0570912
306.6	0.818872	0.785625	0.547002	0.55176	0.273764	0.282828	0.115436	0.120197	0.051644	0.057076
306.8	0.818984	0.785415	0.550892	0.551613	0.275169	0.282753	0.114474	0.120165	0.0536415	0.0570608
307	0.816095	0.785205	0.551097	0.551465	0.274697	0.282677	0.111396	0.120133	0.0518709	0.0570455
307.2	0.821567	0.784995	0.547643	0.551318	0.273853	0.282602	0.117583	0.1201	0.0545695	0.0570303
307.4	0.820447	0.784786	0.548912	0.551171	0.268392	0.282526	0.11414	0.120068	0.0527497	0.057015
307.6	0.819269	0.784576	0.551944	0.551023	0.274839	0.282451	0.112323	0.120036	0.0546335	0.0569998
307.8	0.817658	0.784366	0.549119	0.550876	0.278224	0.282375	0.114307	0.120004	0.0545632	0.0569846
308	0.817658	0.784157	0.55384	0.550729	0.27319	0.2823	0.115909	0.119972	0.0518014	0.0569694
308.2	0.813793	0.783948	0.546079	0.550582	0.280533	0.282224	0.114275	0.11994	0.0535207	0.0569542
308.4	0.818034	0.783738	0.550412	0.550435	0.272863	0.282149	0.117128	0.119908	0.0524075	0.0569389
308.6	0.819845	0.783529	0.551193	0.550288	0.277915	0.282074	0.117257	0.119876	0.0546055	0.0569237
308.8	0.820029	0.78332	0.552188	0.550141	0.278673	0.281998	0.116988	0.119844	0.0548109	0.0569085
309	0.815312	0.78311	0.546052	0.549994	0.274606	0.281923	0.116718	0.119812	0.0525827	0.0568933
309.2	0.817715	0.782901	0.550146	0.549847	0.270044	0.281848	0.112834	0.11978	0.0568194	0.0568781
309.4	0.81078	0.782692	0.550324	0.5497	0.276761	0.281772	0.116597	0.119748	0.0579107	0.0568629
309.6	0.817138	0.782483	0.548757	0.549553	0.274219	0.281697	0.115411	0.119716	0.0562392	0.0568478
309.8	0.817918	0.782274	0.548062	0.549407	0.272957	0.281622	0.120753	0.119684	0.0528911	0.0568326
310	0.815297	0.782065	0.549119	0.54926	0.27491	0.281547	0.112851	0.119652	0.0555882	0.0568174
310.2	0.811446	0.781856	0.550975	0.549113	0.274464	0.281471	0.115207	0.11962	0.0542563	0.0568022
310.4	0.815117	0.781647	0.544275	0.548967	0.272677	0.281396	0.118932	0.119588	0.0576872	0.056787
310.6	0.810644	0.781439	0.54908	0.54882	0.280806	0.281321	0.116849	0.119556	0.0555734	0.0567719
310.8	0.81206	0.78123	0.545523	0.548673	0.27682	0.281246	0.114788	0.119524	0.0589539	0.0567567
311	0.809137	0.781021	0.550265	0.548527	0.274799	0.281171	0.11515	0.119492	0.0541528	0.0567416
311.2	0.812109	0.780813	0.544432	0.54838	0.271214	0.281096	0.115853	0.119461	0.0557076	0.0567264
311.4	0.813237	0.780604	0.546338	0.548234	0.271458	0.281021	0.11523	0.119429	0.0528139	0.0567112
311.6	0.810841	0.780396	0.547766	0.548087	0.271884	0.280946	0.117809	0.119397	0.0563553	0.0566961
311.8	0.810719	0.780187	0.546881	0.547941	0.271238	0.280871	0.116845	0.119365	0.0507296	0.056681
312	0.811259	0.779979	0.544861	0.547795	0.27688	0.280796	0.11529	0.119333	0.0571588	0.0566658
312.2	0.811439	0.77977	0.54225	0.547648	0.274628	0.280721	0.114746	0.119301	0.0570094	0.0566507
312.4	0.809238	0.779562	0.54832	0.547502	0.272711	0.280646	0.117564	0.119269	0.0555662	0.0566355
312.6	0.80989	0.779354	0.54508	0.547356	0.273155	0.280571	0.113248	0.119237	0.0573333	0.0566204
312.8	0.806535	0.779146	0.544597	0.54721	0.272212	0.280496	0.114908	0.119206	0.0561037	0.0566053
313	0.809107	0.778938	0.545812	0.547064	0.275564	0.280421	0.113869	0.119174	0.0530685	0.0565902
313.2	0.806276	0.77873	0.546611	0.546917	0.27431	0.280346	0.117791	0.119142	0.0562839	0.0565751
313.4	0.806489	0.778522	0.542717	0.546771	0.270974	0.280271	0.114524	0.11911	0.0526759	0.05656
313.6	0.805079	0.778314	0.543527	0.546625	0.272379	0.280196	0.117505	0.119078	0.0561015	0.0565449
313.8	0.804764	0.778106	0.544523	0.546479	0.273324	0.280121	0.119839	0.119046	0.0567358	0.0565297
314	0.804155	0.777898	0.546801	0.546333	0.271346	0.280046	0.116137	0.119015	0.0591381	0.0565146
314.2	0.805267	0.77769	0.546353	0.546187	0.272629	0.279972	0.115263	0.118983	0.0577931	0.0564996
314.4	0.801814	0.777483	0.54513	0.546042	0.276016	0.279897	0.115988	0.118951	0.0556305	0.0564845
314.6	0.803225	0.777275	0.541358	0.545896	0.274113	0.279822	0.116776	0.118919	0.0562843	0.0564694
314.8	0.80457	0.777067	0.545919	0.54575	0.272136	0.279747	0.116776	0.118888	0.056993	0.0564543
315	0.806462	0.77686	0.542771	0.545604	0.27027	0.279673	0.118542	0.118856	0.057759	0.0564392
315.2	0.802735	0.776652	0.54646	0.545458	0.271447	0.279598	0.113113	0.118824	0.0514155	0.0564241
315.4	0.807632	0.776445	0.543133	0.545313	0.276441	0.279523	0.113876	0.118792	0.0528199	0.0564091
315.6	0.805402	0.776237	0.544757	0.545167	0.270751	0.279449	0.113897	0.118761	0.0561252	0.056394
315.8	0.801608	0.77603	0.54352	0.545021	0.271102	0.279374	0.118093	0.118729	0.0562729	0.0563789
316	0.804068	0.775823	0.541808	0.544876	0.2693	0.279299	0.11746	0.118697	0.0547787	0.0563639
316.2	0.799845	0.775616	0.54026	0.54473	0.269152	0.279225	0.116735	0.118665	0.0529714	0.0563488
316.4	0.79797	0.775408	0.541074	0.544585	0.267813	0.27915	0.118763	0.118634	0.051944	0.0563338
316.6	0.79892	0.775201	0.546236	0.544439	0.274398	0.279076	0.114523	0.118602	0.0533021	0.0563187
316.8	0.796727	0.774994	0.540371	0.544294	0.271104	0.279001	0.1163	0.11857	0.0550753	0.0563037
317	0.798908	0.774787	0.54369	0.544149	0.274711	0.278927	0.117846	0.118539	0.0531313	0.0562887
317.2	0.79795	0.77458	0.543332	0.544003	0.268966	0.278852	0.113864	0.118507	0.053041	0.0562736
317.4	0.801389	0.774373	0.546527	0.543858	0.275647	0.278778	0.114263	0.118475	0.0548845	0.0562586
317.6	0.802553	0.774167	0.545485	0.543713	0.277551	0.278703	0.118597	0.118444	0.0587606	0.0562436
317.8	0.799503	0.77396	0.541648	0.543567	0.269502	0.278629	0.11745	0.118412	0.0553765	0.0562285
318	0.799552	0.773753	0.545676	0.543422	0.275282	0.278554	0.11695	0.11838	0.0548271	0.0562135
318.2	0.797467	0.773546	0.539491	0.543277	0.27382	0.27848	0.112171	0.118349	0.0539388	0.0561985
318.4	0.797217	0.77334	0.540935	0.543132	0.26921	0.278405	0.116712	0.118317	0.051935	0.0561835
318.6	0.801806	0.773133	0.541803	0.542987	0.275131	0.278331	0.120911	0.118286	0.0554774	0.0561685
318.8	0.795156	0.772927	0.540573	0.542842	0.269209	0.278257	0.115773	0.118254	0.0535854	0.0561535
319	0.797055	0.77272	0.541965	0.542697	0.273465	0.278182	0.119517	0.118222	0.0537497	0.0561385
319.2	0.792766	0.772514	0.536834	0.542552	0.272912	0.278108	0.116001	0.118191	0.0528436	0.0561235
319.4	0.796539	0.772308	0.540306	0.542407	0.268761	0.278034	0.118603	0.118159	0.0575411	0.0561085
319.6	0.797274	0.772101	0.53954	0.542262	0.268674	0.27796	0.117451	0.118128	0.0588109	0.0560935
319.8	0.795803	0.771895	0.537483	0.542117	0.271869	0.277885	0.113933	0.118096	0.0608501	0.0560785
320	0.795463	0.771689	0.54149	0.541973	0.27549	0.277811	0.112853	0.118065	0.0556718	0.0560636
320.2	0.791757	0.771483	0.542011	0.541828	0.26958	0.277737	0.1122	0.118033	0.0550638	0.0560486
320.4	0.798789	0.771277	0.538102	0.541683	0.272736	0.277663	0.114134	0.118002	0.0548142	0.0560336
320.6	0.79343	0.771071	0.539335	0.541538	0.276324	0.277589	0.119884	0.11797	0.058509	0.0560187
320.8	0.793326	0.770865	0.538016	0.541394	0.272414	0.277514	0.113248	0.117939	0.0541117	0.0560037
321	0.793488	0.770659	0.534009	0.541249	0.271147	0.27744	0.116343	0.117907	0.0548684	0.0559887
321.2	0.792814	0.770453	0.540236	0.541105	0.27042	0.277366	0.115314	0.117876	0.0570014	0.0559738
321.4	0.794615	0.770247	0.544545	0.54096	0.270976	0.277292	0.115244	0.117844	0.0532309	0.0559588
321.6	0.789018	0.770042	0.539742	0.540816	0.267084	0.277218	0.114826	0.117813	0.0577814	0.0559439
321.8	0.794179	0.769836	0.535468	0.540671	0.272045	0.277144	0.115456	0.117781	0.0575858	0.0559289
322	0.794898	0.76963	0.539637	0.540527	0.278092	0.27707	0.117438	0.11775	0.0574165	0.055914
322.2	0.789692	0.769425	0.538005	0.540382	0.267858	0.276996	0.115245	0.117718	0.0567984	0.0558991
322.4	0.792682	0.769219	0.534446	0.540238	0.274034	0.276922	0.112803	0.117687	0.0535102	0.0558841
322.6	0.788347	0.769014	0.539067	0.540094	0.271376	0.276848	0.114892	0.117655	0.0550605	0.0558692
322.8	0.7899	0.768808	0.537217	0.539949	0.268603	0.276774	0.115311	0.117624	0.0525214	0.0558543
323	0.785086	0.768603	0.537193	0.539805	0.269167	0.2767	0.11831	0.117593	0.055269	0.0558394
323.2	0.790766	0.768398	0.53856	0.539661	0.269511	0.276626	0.118495	0.117561	0.0584407	0.0558244
323.4	0.789449	0.768193	0.53412	0.539517	0.27266	0.276552	0.11594	0.11753	0.0562556	0.0558095
323.6	0.78707	0.767987	0.538954	0.539373	0.26823	0.276479	0.11866	0.117498	0.0568992	0.0557946
323.8	0.787835	0.767782	0.536327	0.539229	0.271243	0.276405	0.112438	0.117467	0.0542943	0.0557797
324	0.786959	0.767577	0.535092	0.539085	0.267241	0.276331	0.114295	0.117436	0.056701	0.0557648
324.2	0.78692	0.767372	0.535394	0.538941	0.268791	0.276257	0.113813	0.117404	0.0552184	0.0557499
324.4	0.783956	0.767167	0.535482	0.538797	0.270877	0.276183	0.114987	0.117373	0.0585858	0.0557351
324.6	0.784485	0.766962	0.536197	0.538653	0.270698	0.27611	0.113901	0.117342	0.055795	0.0557202
324.8	0.785171	0.766757	0.531681	0.538509	0.268967	0.276036	0.11561	0.11731	0.0550221	0.0557053
325	0.781766	0.766553	0.5338	0.538365	0.272221	0.275962	0.117219	0.117279	0.0563169	0.0556904
325.2	0.786421	0.766348	0.535414	0.538221	0.26805	0.275888	0.118041	0.117248	0.0560228	0.0556755
325.4	0.786811	0.766143	0.532346	0.538078	0.271185	0.275815	0.115597	0.117216	0.0565642	0.0556607
325.6	0.788499	0.765939	0.535057	0.537934	0.269047	0.275741	0.113221	0.117185	0.0572937	0.0556458
325.8	0.782802	0.765734	0.536268	0.53779	0.271367	0.275667	0.11643	0.117154	0.0553121	0.0556309
326	0.784803	0.765529	0.534508	0.537647	0.266825	0.275594	0.115483	0.117122	0.0548548	0.0556161
326.2	0.784689	0.765325	0.534574	0.537503	0.265788	0.27552	0.117066	0.117091	0.0581041	0.0556012
326.4	0.783253	0.765121	0.534816	0.537359	0.268005	0.275447	0.118432	0.11706	0.0561451	0.0555864
326.6	0.785969	0.764916	0.533596	0.537216	0.269781	0.275373	0.115317	0.117028	0.0534835	0.0555715
326.8	0.782237	0.764712	0.530183	0.537072	0.268751	0.275299	0.116796	0.116997	0.0590758	0.0555567
327	0.782808	0.764508	0.537207	0.536929	0.267102	0.275226	0.116335	0.116966	0.0544148	0.0555418
327.2	0.783247	0.764304	0.530789	0.536786	0.269375	0.275152	0.116409	0.116935	0.0553847	0.055527
327.4	0.777592	0.764099	0.530914	0.536642	0.268121	0.275079	0.116411	0.116903	0.0589032	0.0555122
327.6	0.781554	0.763895	0.536036	0.536499	0.267136	0.275005	0.11229	0.116872	0.058434	0.0554974
327.8	0.780882	0.763691	0.528977	0.536356	0.274411	0.274932	0.115336	0.116841	0.0528393	0.0554825
328	0.777006	0.763487	0.531832	0.536212	0.264773	0.274859	0.115164	0.11681	0.0508466	0.0554677
328.2	0.776646	0.763283	0.534401	0.536069	0.273495	0.274785	0.114834	0.116779	0.0569535	0.0554529
328.4	0.778354	0.763079	0.532514	0.535926	0.268671	0.274712	0.119728	0.116747	0.0592089	0.0554381
328.6	0.781554	0.762876	0.529364	0.535783	0.270629	0.274638	0.114588	0.116716	0.0545969	0.0554233
328.8	0.780156	0.762672	0.53711	0.53564	0.266427	0.274565	0.113571	0.116685	0.0584405	0.0554085
329	0.783011	0.762468	0.535654	0.535497	0.26923	0.274492	0.114477	0.116654	0.0593017	0.0553937
329.2	0.779973	0.762265	0.533949	0.535354	0.26419	0.274418	0.115255	0.116623	0.0549052	0.0553789
329.4	0.777663	0.762061	0.530742	0.535211	0.271614	0.274345	0.115955	0.116592	0.0547213	0.0553641
329.6	0.779068	0.761857	0.533316	0.535068	0.267007	0.274272	0.115464	0.11656	0.0567726	0.0553493
329.8	0.777761	0.761654	0.534461	0.534925	0.268425	0.274199	0.116554	0.116529	0.0588837	0.0553345
330	0.776067	0.761451	0.531539	0.534782	0.267577	0.274125	0.115838	0.116498	0.0535163	0.0553197
330.2	0.779173	0.761247	0.533478	0.534639	0.269691	0.274052	0.112805	0.116467	0.0573987	0.055305
330.4	0.778803	0.761044	0.526548	0.534496	0.269869	0.273979	0.108944	0.116436	0.05333	0.0552902
330.6	0.778799	0.760841	0.528915	0.534354	0.267877	0.273906	0.114891	0.116405	0.0550201	0.0552754
330.8	0.776219	0.760637	0.533472	0.534211	0.269168	0.273833	0.116256	0.116374	0.0552317	0.0552607
331	0.778867	0.760434	0.529842	0.534068	0.26987	0.273759	0.114516	0.116343	0.0538873	0.0552459
331.2	0.777733	0.760231	0.53085	0.533925	0.265762	0.273686	0.112841	0.116312	0.0565572	0.0552311
331.4	0.772607	0.760028	0.532278	0.533783	0.265796	0.273613	0.116942	0.116281	0.0518415	0.0552164
331.6	0.776698	0.759825	0.531291	0.53364	0.270005	0.27354	0.115603	0.11625	0.0551426	0.0552016
331.8	0.77416	0.759622	0.530547	0.533498	0.267605	0.273467	0.113308	0.116219	0.0533073	0.0551869
332	0.770158	0.759419	0.534136	0.533355	0.268899	0.273394	0.116576	0.116187	0.0598215	0.0551722
332.2	0.773638	0.759216	0.527627	0.533213	0.269341	0.273321	0.114578	0.116156	0.0585123	0.0551574
332.4	0.776265	0.759014	0.531567	0.53307	0.266596	0.273248	0.114347	0.116125	0.0515836	0.0551427
332.6	0.773434	0.758811	0.529385	0.532928	0.268097	0.273175	0.11493	0.116094	0.0579117	0.055128
332.8	0.771261	0.758608	0.527638	0.532786	0.266513	0.273102	0.113635	0.116063	0.0552768	0.0551132
333	0.773902	0.758406	0.526979	0.532643	0.265561	0.273029	0.117802	0.116032	0.0590316	0.0550985
333.2	0.767177	0.758203	0.531813	0.532501	0.264991	0.272956	0.11718	0.116001	0.0562513	0.0550838
333.4	0.774064	0.758	0.52921	0.532359	0.267046	0.272883	0.115879	0.11597	0.0538684	0.0550691
333.6	0.774926	0.757798	0.529838	0.532217	0.266866	0.27281	0.115282	0.115939	0.0540851	0.0550544
333.8	0.771335	0.757596	0.530375	0.532075	0.271938	0.272738	0.114977	0.115908	0.0518327	0.0550397
334	0.766262	0.757393	0.529989	0.531932	0.265929	0.272665	0.116917	0.115877	0.0571492	0.055025
334.2	0.768167	0.757191	0.5303	0.53179	0.266576	0.272592	0.113474	0.115847	0.0533532	0.0550103
334.4	0.767453	0.756989	0.529331	0.531648	0.267535	0.272519	0.116596	0.115816	0.0559316	0.0549956
334.6	0.768069	0.756787	0.527297	0.531506	0.267511	0.272446	0.112822	0.115785	0.0553225	0.0549809
334.8	0.769932	0.756584	0.525963	0.531364	0.267037	0.272373	0.114162	0.115754	0.0571611	0.0549662
335	0.76967	0.756382	0.52431	0.531222	0.269533	0.272301	0.112891	0.115723	0.055082	0.0549515
335.2	0.767616	0.75618	0.529014	0.531081	0.26728	0.272228	0.117949	0.115692	0.0560855	0.0549369
335.4	0.768693	0.755978	0.526449	0.530939	0.267395	0.272155	0.114017	0.115661	0.0558699	0.0549222
335.6	0.769737	0.755776	0.523819	0.530797	0.269469	0.272083	0.112545	0.11563	0.0548754	0.0549075
335.8	0.769525	0.755575	0.523289	0.530655	0.270149	0.27201	0.112402	0.115599	0.0562532	0.0548928
336	0.767574	0.755373	0.529224	0.530513	0.26431	0.271937	0.111064	0.115568	0.0564021	0.0548782
336.2	0.765604	0.755171	0.524016	0.530372	0.26687	0.271865	0.115302	0.115538	0.0549215	0.0548635
336.4	0.76333	0.754969	0.522334	0.53023	0.265972	0.271792	0.115389	0.115507	0.0531362	0.0548489
336.6	0.766844	0.754768	0.527834	0.530088	0.268587	0.271719	0.114337	0.115476	0.0543134	0.0548342
336.8	0.764686	0.754566	0.529641	0.529947	0.270893	0.271647	0.114623	0.115445	0.0553101	0.0548196
337	0.769038	0.754365	0.526679	0.529805	0.264692	0.271574	0.118085	0.115414	0.0529837	0.0548049
337.2	0.766301	0.754163	0.52747	0.529664	0.268678	0.271502	0.112747	0.115383	0.0531055	0.0547903
337.4	0.767835	0.753962	0.528467	0.529522	0.27024	0.271429	0.113261	0.115352	0.0520139	0.0547757
337.6	0.767599	0.75376	0.527745	0.529381	0.268116	0.271357	0.120799	0.115322	0.05232	0.054761
337.8	0.769113	0.753559	0.526194	0.529239	0.269153	0.271284	0.116308	0.115291	0.0598636	0.0547464
338	0.764191	0.753358	0.520272	0.529098	0.267845	0.271212	0.114431	0.11526	0.054407	0.0547318
338.2	0.76388	0.753156	0.523829	0.528957	0.262973	0.271139	0.112956	0.115229	0.0550872	0.0547172
338.4	0.764299	0.752955	0.527408	0.528816	0.266645	0.271067	0.112578	0.115199	0.0555006	0.0547026
338.6	0.76388	0.752754	0.524758	0.528674	0.261867	0.270995	0.113572	0.115168	0.0480555	0.0546879
338.8	0.762602	0.752553	0.526786	0.528533	0.267043	0.270922	0.111534	0.115137	0.0571435	0.0546733
339	0.759897	0.752352	0.526235	0.528392	0.26897	0.27085	0.11364	0.115106	0.0544464	0.0546587
339.2	0.765991	0.752151	0.530072	0.528251	0.26205	0.270777	0.113504	0.115075	0.0560102	0.0546441
339.4	0.760463	0.75195	0.525526	0.52811	0.266551	0.270705	0.113469	0.115045	0.0580172	0.0546295
339.6	0.762434	0.751749	0.527726	0.527969	0.266126	0.270633	0.115752	0.115014	0.0577047	0.0546149
339.8	0.758525	0.751549	0.524859	0.527828	0.264166	0.270561	0.114268	0.114983	0.0555908	0.0546004
340	0.763312	0.751348	0.5218	0.527687	0.264949	0.270488	0.113415	0.114953	0.054824	0.0545858
340.2	0.757659	0.751147	0.520106	0.527546	0.26415	0.270416	0.115769	0.114922	0.0539883	0.0545712
340.4	0.760846	0.750947	0.524891	0.527405	0.264568	0.270344	0.111053	0.114891	0.0556843	0.0545566
340.6	0.760487	0.750746	0.52182	0.527264	0.262775	0.270272	0.11477	0.114861	0.056537	0.0545421
340.8	0.761516	0.750545	0.525537	0.527123	0.264314	0.270199	0.114285	0.11483	0.0553738	0.0545275
341	0.75882	0.750345	0.525371	0.526982	0.265372	0.270127	0.112131	0.114799	0.053135	0.0545129
341.2	0.760117	0.750145	0.524842	0.526842	0.263738	0.270055	0.116884	0.114768	0.0557129	0.0544984
341.4	0.755525	0.749944	0.525196	0.526701	0.266813	0.269983	0.114352	0.114738	0.0549787	0.0544838
341.6	0.758123	0.749744	0.519785	0.52656	0.264265	0.269911	0.112345	0.114707	0.0529079	0.0544692
341.8	0.75674	0.749544	0.521041	0.52642	0.264177	0.269839	0.118074	0.114677	0.0543458	0.0544547
342	0.751899	0.749344	0.527801	0.526279	0.264077	0.269767	0.118511	0.114646	0.0566644	0.0544401
342.2	0.761081	0.749143	0.523497	0.526138	0.263573	0.269695	0.114423	0.114615	0.0551985	0.0544256
342.4	0.753387	0.748943	0.524286	0.525998	0.264748	0.269623	0.115615	0.114585	0.0546755	0.0544111
342.6	0.756027	0.748743	0.52481	0.525857	0.264514	0.269551	0.115787	0.114554	0.0584044	0.0543965
342.8	0.755441	0.748543	0.520857	0.525717	0.266655	0.269479	0.113457	0.114523	0.0567344	0.054382
343	0.75928	0.748343	0.520089	0.525576	0.264589	0.269407	0.110505	0.114493	0.0529197	0.0543675
343.2	0.754764	0.748143	0.519753	0.525436	0.268222	0.269335	0.114704	0.114462	0.0537127	0.054353
343.4	0.757127	0.747944	0.518934	0.525296	0.265849	0.269263	0.118069	0.114432	0.0512376	0.0543385
343.6	0.751175	0.747744	0.518757	0.525155	0.266842	0.269191	0.111942	0.114401	0.056443	0.0543239
343.8	0.752333	0.747544	0.523213	0.525015	0.261307	0.269119	0.111701	0.114371	0.0563919	0.0543094
344	0.753979	0.747344	0.518266	0.524875	0.267237	0.269047	0.115621	0.11434	0.0573713	0.0542949
344.2	0.752463	0.747145	0.524524	0.524735	0.261095	0.268975	0.111438	0.11431	0.0565879	0.0542804
344.4	0.752943	0.746945	0.517608	0.524595	0.264408	0.268903	0.117031	0.114279	0.0558175	0.0542659
344.6	0.760359	0.746746	0.523417	0.524455	0.268459	0.268832	0.114947	0.114248	0.0532303	0.0542514
344.8	0.752784	0.746546	0.522535	0.524314	0.26619	0.26876	0.110439	0.114218	0.0552032	0.0542369
345	0.751091	0.746347	0.521443	0.524174	0.262372	0.268688	0.115401	0.114187	0.0520628	0.0542224
345.2	0.75192	0.746148	0.517707	0.524034	0.262951	0.268616	0.113816	0.114157	0.0516143	0.054208
345.4	0.756557	0.745948	0.516811	0.523894	0.264454	0.268544	0.113529	0.114126	0.0547362	0.0541935
345.6	0.755198	0.745749	0.51869	0.523754	0.263348	0.268473	0.116798	0.114096	0.0564614	0.054179
345.8	0.754683	0.74555	0.517582	0.523615	0.270938	0.268401	0.116427	0.114066	0.0564754	0.0541645
346	0.747274	0.745351	0.522413	0.523475	0.267072	0.268329	0.111409	0.114035	0.0546101	0.0541501
346.2	0.753528	0.745152	0.521731	0.523335	0.265733	0.268258	0.113122	0.114005	0.0542156	0.0541356
346.4	0.751411	0.744953	0.52182	0.523195	0.261218	0.268186	0.113243	0.113974	0.0530154	0.0541212
346.6	0.751065	0.744754	0.519879	0.523055	0.263217	0.268114	0.111465	0.113944	0.0515667	0.0541067
346.8	0.750058	0.744555	0.51998	0.522916	0.263575	0.268043	0.112195	0.113913	0.0526777	0.0540923
347	0.749893	0.744356	0.520903	0.522776	0.263018	0.267971	0.112868	0.113883	0.0514911	0.0540778
347.2	0.750202	0.744157	0.518781	0.522636	0.26512	0.2679	0.112015	0.113852	0.0541264	0.0540634
347.4	0.745677	0.743958	0.517643	0.522497	0.262536	0.267828	0.112902	0.113822	0.0534935	0.0540489
347.6	0.753303	0.74376	0.520687	0.522357	0.260986	0.267756	0.114818	0.113792	0.0550343	0.0540345
347.8	0.753084	0.743561	0.521097	0.522218	0.266126	0.267685	0.114063	0.113761	0.0526377	0.0540201
348	0.745505	0.743362	0.51946	0.522078	0.263931	0.267613	0.115085	0.113731	0.0499939	0.0540056
348.2	0.751326	0.743164	0.516426	0.521939	0.261025	0.267542	0.11251	0.1137	0.0505838	0.0539912
348.4	0.747212	0.742965	0.518109	0.521799	0.259716	0.267471	0.114522	0.11367	0.0516766	0.0539768
348.6	0.744308	0.742767	0.518714	0.52166	0.265409	0.267399	0.113924	0.11364	0.0560631	0.0539624
348.8	0.748754	0.742569	0.519242	0.521521	0.26113	0.267328	0.113818	0.113609	0.055597	0.053948
349	0.749552	0.74237	0.517586	0.521381	0.260841	0.267256	0.109177	0.113579	0.0522975	0.0539335
349.2	0.748704	0.742172	0.51576	0.521242	0.263477	0.267185	0.111568	0.113549	0.055687	0.0539191
349.4	0.747204	0.741974	0.51658	0.521103	0.261648	0.267114	0.114097	0.113518	0.0524466	0.0539047
349.6	0.747269	0.741775	0.516302	0.520964	0.266398	0.267042	0.115363	0.113488	0.0496384	0.0538903
349.8	0.744388	0.741577	0.520363	0.520825	0.263443	0.266971	0.114876	0.113458	0.0566641	0.0538759
350	0.746553	0.741379	0.513719	0.520686	0.26165	0.2669	0.114874	0.113427	0.0542446	0.0538616
350.2	0.747831	0.741181	0.520507	0.520546	0.26215	0.266828	0.117018	0.113397	0.0534956	0.0538472
350.4	0.747106	0.740983	0.517828	0.520407	0.260166	0.266757	0.11134	0.113367	0.0532249	0.0538328
350.6	0.742321	0.740785	0.518815	0.520268	0.261241	0.266686	0.113896	0.113337	0.0540423	0.0538184
350.8	0.7463	0.740588	0.520723	0.520129	0.260678	0.266615	0.115361	0.113306	0.0545122	0.053804
351	0.747752	0.74039	0.518801	0.519991	0.26681	0.266543	0.113574	0.113276	0.0555114	0.0537897
351.2	0.748693	0.740192	0.517628	0.519852	0.261428	0.266472	0.112433	0.113246	0.0560024	0.0537753
351.4	0.744989	0.739994	0.514915	0.519713	0.263265	0.266401	0.114892	0.113216	0.0532352	0.0537609
351.6	0.742937	0.739797	0.515141	0.519574	0.264146	0.26633	0.112038	0.113185	0.0584296	0.0537466
351.8	0.743905	0.739599	0.518614	0.519435	0.265245	0.266259	0.113534	0.113155	0.0585063	0.0537322
352	0.74301	0.739402	0.519484	0.519296	0.261166	0.266188	0.113256	0.113125	0.0570919	0.0537179
352.2	0.741135	0.739204	0.512873	0.519158	0.265474	0.266116	0.108417	0.113095	0.0606491	0.0537035
352.4	0.741328	0.739007	0.515229	0.519019	0.258756	0.266045	0.116394	0.113064	0.0559064	0.0536892
352.6	0.742991	0.738809	0.517149	0.51888	0.265051	0.265974	0.11404	0.113034	0.0510205	0.0536748
352.8	0.744529	0.738612	0.515378	0.518742	0.262073	0.265903	0.114869	0.113004	0.0553482	0.0536605
353	0.739059	0.738415	0.518065	0.518603	0.265994	0.265832	0.107964	0.112974	0.056305	0.0536462
353.2	0.741114	0.738217	0.51445	0.518465	0.260477	0.265761	0.114386	0.112944	0.0530719	0.0536318
353.4	0.737029	0.73802	0.515333	0.518326	0.264685	0.26569	0.10951	0.112914	0.0562625	0.0536175
353.6	0.744839	0.737823	0.515458	0.518188	0.262651	0.265619	0.110154	0.112883	0.0517561	0.0536032
353.8	0.739315	0.737626	0.515463	0.518049	0.263278	0.265548	0.113632	0.112853	0.051656	0.0535889
354	0.739326	0.737429	0.5129	0.517911	0.2655	0.265477	0.115324	0.112823	0.0567596	0.0535746
354.2	0.739985	0.737232	0.51661	0.517773	0.263826	0.265407	0.111877	0.112793	0.053845	0.0535602
354.4	0.738995	0.737035	0.515411	0.517634	0.260179	0.265336	0.111516	0.112763	0.0568846	0.0535459
354.6	0.738914	0.736838	0.509032	0.517496	0.260592	0.265265	0.113891	0.112733	0.0530609	0.0535316
354.8	0.735831	0.736641	0.518342	0.517358	0.264702	0.265194	0.113663	0.112703	0.0555873	0.0535173
355	0.738404	0.736445	0.512682	0.51722	0.265199	0.265123	0.11278	0.112672	0.0531874	0.0535031
355.2	0.74263	0.736248	0.512533	0.517082	0.262873	0.265052	0.113051	0.112642	0.0588694	0.0534888
355.4	0.735657	0.736051	0.516378	0.516944	0.261345	0.264981	0.115419	0.112612	0.0539925	0.0534745
355.6	0.735273	0.735855	0.516245	0.516806	0.260714	0.264911	0.10978	0.112582	0.0551496	0.0534602
355.8	0.736795	0.735658	0.509516	0.516667	0.261106	0.26484	0.112333	0.112552	0.055483	0.0534459
356	0.742252	0.735462	0.514505	0.516529	0.25933	0.264769	0.115507	0.112522	0.0563037	0.0534316
356.2	0.74002	0.735265	0.51491	0.516392	0.265583	0.264699	0.112498	0.112492	0.0524895	0.0534174
356.4	0.734955	0.735069	0.510727	0.516254	0.258945	0.264628	0.115036	0.112462	0.0511647	0.0534031
356.6	0.735437	0.734873	0.51421	0.516116	0.262279	0.264557	0.112031	0.112432	0.0559194	0.0533888
356.8	0.737955	0.734676	0.515093	0.515978	0.262611	0.264486	0.110318	0.112402	0.0543353	0.0533746
357	0.73438	0.73448	0.508214	0.51584	0.256921	0.264416	0.109792	0.112372	0.0496506	0.0533603
357.2	0.736223	0.734284	0.512769	0.515702	0.265701	0.264345	0.112041	0.112342	0.0548318	0.0533461
357.4	0.73648	0.734088	0.511411	0.515565	0.259129	0.264275	0.10922	0.112312	0.0555979	0.0533318
357.6	0.733739	0.733892	0.515322	0.515427	0.26223	0.264204	0.111975	0.112282	0.05359	0.0533176
357.8	0.737768	0.733696	0.514972	0.515289	0.260045	0.264133	0.111101	0.112252	0.0570997	0.0533033
358	0.737609	0.7335	0.51196	0.515152	0.261029	0.264063	0.111298	0.112222	0.0536091	0.0532891
358.2	0.736225	0.733304	0.508108	0.515014	0.26225	0.263992	0.113834	0.112192	0.0542267	0.0532749
358.4	0.731229	0.733108	0.50894	0.514876	0.261801	0.263922	0.110985	0.112162	0.0564614	0.0532606
358.6	0.733093	0.732912	0.509987	0.514739	0.264172	0.263851	0.116654	0.112132	0.0561076	0.0532464
358.8	0.736968	0.732716	0.508289	0.514601	0.260097	0.263781	0.11458	0.112102	0.0561569	0.0532322
359	0.734519	0.732521	0.508615	0.514464	0.260583	0.26371	0.1104	0.112072	0.0532914	0.053218
359.2	0.733935	0.732325	0.51139	0.514327	0.26037	0.26364	0.116246	0.112042	0.0566887	0.0532038
359.4	0.734092	0.732129	0.508098	0.514189	0.261191	0.26357	0.115581	0.112012	0.0543959	0.0531896
359.6	0.730014	0.731934	0.507763	0.514052	0.256037	0.263499	0.113777	0.111982	0.0534742	0.0531753
359.8	0.729801	0.731738	0.509443	0.513915	0.262445	0.263429	0.111213	0.111952	0.055063	0.0531611
360	0.732748	0.731543	0.509577	0.513777	0.257221	0.263358	0.116651	0.111923	0.0553595	0.0531469
360.2	0.735173	0.731348	0.507881	0.51364	0.260522	0.263288	0.115297	0.111893	0.0542986	0.0531327
360.4	0.726859	0.731152	0.505356	0.513503	0.259285	0.263218	0.113276	0.111863	0.0554893	0.0531186
360.6	0.731647	0.730957	0.510385	0.513366	0.261065	0.263147	0.113099	0.111833	0.0541262	0.0531044
360.8	0.732749	0.730762	0.509365	0.513229	0.266457	0.263077	0.111675	0.111803	0.0572359	0.0530902
361	0.72921	0.730567	0.508397	0.513091	0.261449	0.263007	0.114328	0.111773	0.0541652	0.053076
361.2	0.73157	0.730371	0.508294	0.512954	0.265155	0.262937	0.111721	0.111743	0.0536025	0.0530618
361.4	0.731245	0.730176	0.510144	0.512817	0.258744	0.262866	0.111125	0.111713	0.054296	0.0530477
361.6	0.731233	0.729981	0.510624	0.51268	0.255243	0.262796	0.112626	0.111684	0.0540957	0.0530335
361.8	0.731955	0.729786	0.511193	0.512544	0.268694	0.262726	0.11222	0.111654	0.0558467	0.0530193
362	0.724513	0.729591	0.509752	0.512407	0.263847	0.262656	0.114174	0.111624	0.0589375	0.0530052
362.2	0.731045	0.729397	0.511887	0.51227	0.259817	0.262586	0.112662	0.111594	0.0521235	0.052991
362.4	0.730666	0.729202	0.508149	0.512133	0.26	0.262516	0.110632	0.111564	0.0552169	0.0529768
362.6	0.728813	0.729007	0.508672	0.511996	0.261964	0.262445	0.113938	0.111535	0.0550048	0.0529627
362.8	0.731199	0.728812	0.509164	0.511859	0.26123	0.262375	0.109997	0.111505	0.0536395	0.0529485
363	0.732218	0.728618	0.509686	0.511723	0.264039	0.262305	0.114617	0.111475	0.0568686	0.0529344
363.2	0.726844	0.728423	0.508623	0.511586	0.25949	0.262235	0.110518	0.111445	0.055261	0.0529203
363.4	0.727349	0.728228	0.511382	0.511449	0.261285	0.262165	0.115659	0.111415	0.0553552	0.0529061
363.6	0.727414	0.728034	0.507728	0.511313	0.2569	0.262095	0.118162	0.111386	0.057851	0.052892
363.8	0.729241	0.727839	0.508675	0.511176	0.262718	0.262025	0.111395	0.111356	0.0552646	0.0528779
364	0.72646	0.727645	0.506374	0.51104	0.261961	0.261955	0.110477	0.111326	0.0545001	0.0528638
364.2	0.727098	0.727451	0.510994	0.510903	0.258429	0.261885	0.111192	0.111296	0.0546434	0.0528496
364.4	0.729402	0.727256	0.510738	0.510767	0.262573	0.261815	0.116345	0.111267	0.0559923	0.0528355
364.6	0.730077	0.727062	0.510121	0.51063	0.258635	0.261745	0.115079	0.111237	0.0560319	0.0528214
364.8	0.725613	0.726868	0.507558	0.510494	0.263269	0.261675	0.110402	0.111207	0.0536276	0.0528073
365	0.726311	0.726674	0.505842	0.510358	0.265404	0.261606	0.115402	0.111178	0.0562679	0.0527932
365.2	0.727881	0.72648	0.50911	0.510221	0.258441	0.261536	0.115086	0.111148	0.0541763	0.0527791
365.4	0.726086	0.726286	0.509596	0.510085	0.257387	0.261466	0.115807	0.111118	0.0513258	0.052765
365.6	0.727817	0.726092	0.510342	0.509949	0.26005	0.261396	0.11453	0.111089	0.054356	0.0527509
365.8	0.723069	0.725898	0.504035	0.509813	0.261167	0.261326	0.111792	0.111059	0.0524382	0.0527368
366	0.723344	0.725704	0.506683	0.509676	0.260032	0.261256	0.11502	0.111029	0.0540763	0.0527227
366.2	0.723213	0.72551	0.503997	0.50954	0.262091	0.261187	0.115201	0.111	0.0556128	0.0527087
366.4	0.724588	0.725316	0.50741	0.509404	0.261469	0.261117	0.115455	0.11097	0.0553267	0.0526946
366.6	0.726425	0.725123	0.503897	0.509268	0.262219	0.261047	0.11456	0.11094	0.0558361	0.0526805
366.8	0.726725	0.724929	0.510326	0.509132	0.260532	0.260977	0.114232	0.110911	0.051857	0.0526664
367	0.724116	0.724735	0.504844	0.508996	0.263011	0.260908	0.111282	0.110881	0.0571244	0.0526524
367.2	0.721616	0.724542	0.506874	0.50886	0.261879	0.260838	0.114638	0.110851	0.0553365	0.0526383
367.4	0.725726	0.724348	0.50664	0.508724	0.261278	0.260768	0.112842	0.110822	0.054571	0.0526242
367.6	0.719626	0.724155	0.506448	0.508588	0.260397	0.260699	0.112218	0.110792	0.0536786	0.0526102
367.8	0.722285	0.723961	0.501695	0.508453	0.261806	0.260629	0.11084	0.110763	0.0547175	0.0525961
368	0.724491	0.723768	0.502958	0.508317	0.257636	0.260559	0.114569	0.110733	0.0536225	0.0525821
368.2	0.719572	0.723575	0.507625	0.508181	0.257152	0.26049	0.113577	0.110703	0.055282	0.052568
368.4	0.71508	0.723381	0.50661	0.508045	0.263003	0.26042	0.111616	0.110674	0.054872	0.052554
368.6	0.723376	0.723188	0.503265	0.50791	0.260835	0.260351	0.114287	0.110644	0.0571933	0.05254
368.8	0.717386	0.722995	0.506844	0.507774	0.259769	0.260281	0.112362	0.110615	0.0576342	0.0525259
369	0.722256	0.722802	0.501818	0.507638	0.257412	0.260212	0.111759	0.110585	0.0538349	0.0525119
369.2	0.721191	0.722609	0.504632	0.507503	0.259447	0.260142	0.114246	0.110556	0.0562716	0.0524979
369.4	0.719706	0.722416	0.502847	0.507367	0.26308	0.260073	0.113266	0.110526	0.0530181	0.0524838
369.6	0.722904	0.722223	0.502427	0.507232	0.257281	0.260003	0.11188	0.110497	0.0576019	0.0524698
369.8	0.720948	0.72203	0.503695	0.507096	0.260481	0.259934	0.110473	0.110467	0.0576163	0.0524558
370	0.718139	0.721837	0.505507	0.506961	0.26503	0.259864	0.114178	0.110438	0.0559578	0.0524418
370.2	0.720927	0.721644	0.501738	0.506825	0.261763	0.259795	0.112487	0.110408	0.0527804	0.0524278
370.4	0.720456	0.721452	0.501301	0.50669	0.257267	0.259726	0.114857	0.110379	0.0527442	0.0524138
370.6	0.718581	0.721259	0.508893	0.506555	0.258946	0.259656	0.111017	0.110349	0.054101	0.0523998
370.8	0.719423	0.721066	0.501123	0.506419	0.256099	0.259587	0.116603	0.11032	0.0570773	0.0523858
371	0.71795	0.720874	0.502228	0.506284	0.264175	0.259517	0.111877	0.11029	0.0592446	0.0523718
371.2	0.719037	0.720681	0.501979	0.506149	0.260525	0.259448	0.112458	0.110261	0.0533095	0.0523578
371.4	0.719357	0.720489	0.503835	0.506014	0.256648	0.259379	0.110264	0.110231	0.0537028	0.0523438
371.6	0.717652	0.720296	0.502494	0.505878	0.258353	0.25931	0.110998	0.110202	0.0548909	0.0523299
371.8	0.716185	0.720104	0.502845	0.505743	0.258951	0.25924	0.111995	0.110172	0.0531403	0.0523159
372	0.715036	0.719912	0.504438	0.505608	0.26003	0.259171	0.111603	0.110143	0.0547021	0.0523019
372.2	0.712332	0.719719	0.500268	0.505473	0.257508	0.259102	0.113539	0.110114	0.0505392	0.0522879
372.4	0.718902	0.719527	0.504819	0.505338	0.259827	0.259033	0.114398	0.110084	0.0550612	0.052274
372.6	0.716645	0.719335	0.508351	0.505203	0.25693	0.258963	0.113092	0.110055	0.0587638	0.05226
372.8	0.714215	0.719143	0.501053	0.505068	0.25943	0.258894	0.113515	0.110025	0.0542615	0.0522461
373	0.716493	0.718951	0.50332	0.504933	0.258027	0.258825	0.112325	0.109996	0.0552487	0.0522321
373.2	0.710896	0.718759	0.502439	0.504799	0.259064	0.258756	0.108534	0.109967	0.0552109	0.0522181
373.4	0.718647	0.718567	0.501888	0.504664	0.262039	0.258687	0.109361	0.109937	0.0572601	0.0522042
373.6	0.717752	0.718375	0.49921	0.504529	0.254191	0.258618	0.108798	0.109908	0.0551707	0.0521903
373.8	0.712544	0.718183	0.503716	0.504394	0.260781	0.258549	0.11222	0.109878	0.0561879	0.0521763
374	0.714962	0.717991	0.499957	0.504259	0.260855	0.25848	0.115011	0.109849	0.0541404	0.0521624
374.2	0.715323	0.717799	0.498821	0.504125	0.258278	0.258411	0.110443	0.10982	0.0535321	0.0521484
374.4	0.714469	0.717607	0.502397	0.50399	0.259012	0.258342	0.115947	0.10979	0.0565926	0.0521345
374.6	0.713656	0.717416	0.500131	0.503855	0.263105	0.258273	0.109793	0.109761	0.0560974	0.0521206
374.8	0.715865	0.717224	0.49744	0.503721	0.259413	0.258204	0.112835	0.109732	0.057027	0.0521067
375	0.713579	0.717033	0.503177	0.503586	0.258986	0.258135	0.111782	0.109703	0.0518048	0.0520928
375.2	0.716663	0.716841	0.500472	0.503452	0.259352	0.258066	0.112898	0.109673	0.0526375	0.0520788
375.4	0.710431	0.71665	0.5025	0.503317	0.262535	0.257997	0.115089	0.109644	0.0544829	0.0520649
375.6	0.715047	0.716458	0.503134	0.503183	0.257675	0.257928	0.116905	0.109615	0.0550022	0.052051
375.8	0.713739	0.716267	0.50043	0.503049	0.260211	0.257859	0.11248	0.109585	0.0557061	0.0520371
376	0.711239	0.716076	0.496586	0.502914	0.261559	0.25779	0.112168	0.109556	0.0536378	0.0520232
376.2	0.711276	0.715884	0.491923	0.50278	0.261779	0.257721	0.112354	0.109527	0.0582526	0.0520093
376.4	0.706257	0.715693	0.501446	0.502646	0.255341	0.257652	0.115331	0.109498	0.0563705	0.0519954
376.6	0.712071	0.715502	0.498014	0.502511	0.259558	0.257584	0.115346	0.109468	0.0575399	0.0519816
376.8	0.710526	0.715311	0.499702	0.502377	0.258698	0.257515	0.115639	0.109439	0.0570782	0.0519677
377	0.71001	0.71512	0.500136	0.502243	0.255441	0.257446	0.111393	0.10941	0.0594271	0.0519538
377.2	0.709276	0.714929	0.497874	0.502109	0.259411	0.257377	0.112462	0.109381	0.0583096	0.0519399
377.4	0.708502	0.714738	0.498703	0.501975	0.26055	0.257309	0.116157	0.109351	0.0553453	0.051926
377.6	0.711236	0.714547	0.502254	0.501841	0.25774	0.25724	0.112987	0.109322	0.0555264	0.0519122
377.8	0.705004	0.714356	0.500618	0.501707	0.260795	0.257171	0.114795	0.109293	0.0541333	0.0518983
378	0.710517	0.714165	0.50247	0.501573	0.256801	0.257102	0.111936	0.109264	0.0552625	0.0518844
378.2	0.711365	0.713975	0.497456	0.501439	0.256253	0.257034	0.113659	0.109235	0.0595628	0.0518706
378.4	0.709827	0.713784	0.499423	0.501305	0.257124	0.256965	0.113802	0.109205	0.0564946	0.0518567
378.6	0.707716	0.713593	0.502102	0.501171	0.25488	0.256896	0.115846	0.109176	0.05964	0.0518429
378.8	0.710443	0.713403	0.500654	0.501037	0.259232	0.256828	0.113429	0.109147	0.0555896	0.051829
379	0.709914	0.713212	0.497716	0.500903	0.256351	0.256759	0.11334	0.109118	0.0530352	0.0518152
379.2	0.709528	0.713022	0.498629	0.500769	0.25808	0.256691	0.111052	0.109089	0.0541727	0.0518014
379.4	0.709417	0.712831	0.494302	0.500636	0.259321	0.256622	0.11315	0.10906	0.0553921	0.0517875
379.6	0.70458	0.712641	0.495747	0.500502	0.256286	0.256554	0.111091	0.109031	0.0526272	0.0517737
379.8	0.712861	0.71245	0.496658	0.500368	0.259713	0.256485	0.109417	0.109001	0.0574949	0.0517599
380	0.711827	0.71226	0.495899	0.500235	0.256861	0.256417	0.11	0.108972	0.0548396	0.051746
380.2	0.70821	0.71207	0.497183	0.500101	0.258433	0.256348	0.112268	0.108943	0.0529187	0.0517322
380.4	0.708999	0.71188	0.496168	0.499967	0.259859	0.25628	0.109572	0.108914	0.0560391	0.0517184
380.6	0.710031	0.71169	0.496687	0.499834	0.258353	0.256211	0.11252	0.108885	0.0590664	0.0517046
380.8	0.704815	0.711499	0.499961	0.4997	0.26248	0.256143	0.115821	0.108856	0.0556165	0.0516908
381	0.704533	0.711309	0.497396	0.499567	0.258592	0.256074	0.112608	0.108827	0.0575415	0.051677
381.2	0.707401	0.711119	0.496942	0.499433	0.260558	0.256006	0.110471	0.108798	0.0581307	0.0516632
381.4	0.707546	0.710929	0.500552	0.4993	0.258906	0.255938	0.111963	0.108769	0.0539847	0.0516494
381.6	0.702343	0.71074	0.498358	0.499167	0.258247	0.255869	0.11219	0.10874	0.0568238	0.0516356
381.8	0.703435	0.71055	0.496112	0.499033	0.260158	0.255801	0.11242	0.108711	0.0590381	0.0516218
382	0.70505	0.71036	0.496533	0.4989	0.257306	0.255732	0.110421	0.108682	0.0514377	0.051608
382.2	0.704191	0.71017	0.49941	0.498767	0.260138	0.255664	0.113938	0.108653	0.0544217	0.0515942
382.4	0.702961	0.709981	0.494718	0.498634	0.257027	0.255596	0.113595	0.108624	0.0562119	0.0515804
382.6	0.703025	0.709791	0.496114	0.4985	0.256652	0.255528	0.110981	0.108595	0.0564808	0.0515666
382.8	0.704996	0.709601	0.497932	0.498367	0.25096	0.255459	0.112222	0.108566	0.0581249	0.0515529
383	0.700618	0.709412	0.49575	0.498234	0.256646	0.255391	0.109497	0.108537	0.0545306	0.0515391
383.2	0.705061	0.709222	0.494817	0.498101	0.261292	0.255323	0.114436	0.108508	0.0550484	0.0515253
383.4	0.701717	0.709033	0.492426	0.497968	0.257393	0.255255	0.113361	0.108479	0.055038	0.0515116
383.6	0.702762	0.708844	0.494182	0.497835	0.25333	0.255187	0.113075	0.10845	0.0584017	0.0514978
383.8	0.698894	0.708654	0.493426	0.497702	0.257052	0.255118	0.109861	0.108421	0.0548738	0.0514841
384	0.698175	0.708465	0.497944	0.497569	0.254121	0.25505	0.110464	0.108392	0.0563837	0.0514703
384.2	0.705357	0.708276	0.497341	0.497436	0.256977	0.254982	0.115319	0.108363	0.0599661	0.0514566
384.4	0.700796	0.708087	0.49544	0.497303	0.258105	0.254914	0.108705	0.108334	0.0541333	0.0514428
384.6	0.70211	0.707897	0.497273	0.497171	0.25379	0.254846	0.111892	0.108305	0.0523901	0.0514291
384.8	0.699007	0.707708	0.492615	0.497038	0.257529	0.254778	0.114499	0.108276	0.0531899	0.0514153
385	0.698852	0.707519	0.496974	0.496905	0.259078	0.25471	0.116462	0.108247	0.055771	0.0514016
385.2	0.700654	0.70733	0.49347	0.496772	0.257541	0.254642	0.11478	0.108218	0.0537304	0.0513879
385.4	0.697412	0.707141	0.497365	0.49664	0.258778	0.254574	0.116189	0.108189	0.0562488	0.0513742
385.6	0.699097	0.706953	0.49358	0.496507	0.257098	0.254506	0.111689	0.10816	0.0559335	0.0513604
385.8	0.698999	0.706764	0.493717	0.496374	0.254583	0.254438	0.11543	0.108131	0.0580076	0.0513467
386	0.699612	0.706575	0.495423	0.496242	0.256786	0.25437	0.115226	0.108103	0.0566173	0.051333
386.2	0.701756	0.706386	0.496635	0.496109	0.257556	0.254302	0.112335	0.108074	0.0586614	0.0513193
386.4	0.699294	0.706198	0.494772	0.495977	0.255752	0.254234	0.115072	0.108045	0.0575479	0.0513056
386.6	0.703391	0.706009	0.492722	0.495844	0.254304	0.254166	0.113291	0.108016	0.0528027	0.0512919
386.8	0.6966	0.70582	0.492541	0.495712	0.252204	0.254098	0.11397	0.107987	0.0573453	0.0512782
387	0.696201	0.705632	0.496634	0.495579	0.256837	0.25403	0.109587	0.107958	0.056975	0.0512645
387.2	0.699185	0.705443	0.492674	0.495447	0.256442	0.253962	0.113517	0.107929	0.0575872	0.0512508
387.4	0.695267	0.705255	0.493268	0.495315	0.253211	0.253895	0.116647	0.107901	0.0525352	0.0512371
387.6	0.695937	0.705067	0.495511	0.495182	0.255584	0.253827	0.11311	0.107872	0.055699	0.0512234
387.8	0.69749	0.704878	0.493012	0.49505	0.252373	0.253759	0.114323	0.107843	0.0533278	0.0512097
388	0.698849	0.70469	0.494193	0.494918	0.258302	0.253691	0.112176	0.107814	0.0532341	0.0511961
388.2	0.696017	0.704502	0.496744	0.494786	0.257142	0.253624	0.112761	0.107785	0.0516328	0.0511824
388.4	0.695659	0.704314	0.49158	0.494654	0.254961	0.253556	0.109151	0.107757	0.0554686	0.0511687
388.6	0.699412	0.704126	0.493132	0.494521	0.25392	0.253488	0.110549	0.107728	0.0552543	0.0511551
388.8	0.700563	0.703937	0.496992	0.494389	0.260647	0.25342	0.111075	0.107699	0.0558275	0.0511414
389	0.696674	0.703749	0.494946	0.494257	0.253908	0.253353	0.106664	0.10767	0.0587353	0.0511277
389.2	0.695086	0.703561	0.491547	0.494125	0.253113	0.253285	0.114288	0.107642	0.0536213	0.0511141
389.4	0.693337	0.703374	0.492588	0.493993	0.260315	0.253217	0.113082	0.107613	0.0567929	0.0511004
389.6	0.693089	0.703186	0.490746	0.493861	0.2564	0.25315	0.114151	0.107584	0.0558334	0.0510868
389.8	0.694043	0.702998	0.490244	0.493729	0.256404	0.253082	0.112651	0.107555	0.056771	0.0510731
390	0.694595	0.70281	0.494448	0.493598	0.25294	0.253015	0.115219	0.107527	0.0590022	0.0510595
390.2	0.696649	0.702622	0.493111	0.493466	0.253899	0.252947	0.111068	0.107498	0.0555888	0.0510458
390.4	0.694148	0.702435	0.493328	0.493334	0.256407	0.252879	0.113839	0.107469	0.0560181	0.0510322
390.6	0.695281	0.702247	0.490931	0.493202	0.255684	0.252812	0.11262	0.10744	0.0538935	0.0510186
390.8	0.695136	0.70206	0.493043	0.49307	0.255008	0.252744	0.111954	0.107412	0.0568241	0.051005
391	0.694939	0.701872	0.491847	0.492939	0.254317	0.252677	0.112602	0.107383	0.0525078	0.0509913
391.2	0.69275	0.701685	0.488911	0.492807	0.257492	0.252609	0.115496	0.107354	0.0572148	0.0509777
391.4	0.692948	0.701497	0.490966	0.492675	0.258375	0.252542	0.111793	0.107326	0.0580798	0.0509641
391.6	0.693034	0.70131	0.489204	0.492544	0.257821	0.252474	0.111613	0.107297	0.0579937	0.0509505
391.8	0.693087	0.701122	0.488732	0.492412	0.254712	0.252407	0.111492	0.107268	0.057495	0.0509369
392	0.690869	0.700935	0.490639	0.492281	0.255642	0.25234	0.112962	0.10724	0.0555287	0.0509233
392.2	0.692628	0.700748	0.489437	0.492149	0.253303	0.252272	0.11247	0.107211	0.0582367	0.0509097
392.4	0.692744	0.700561	0.492049	0.492018	0.25987	0.252205	0.110841	0.107182	0.0522931	0.0508961
392.6	0.691638	0.700374	0.489039	0.491886	0.255237	0.252137	0.115598	0.107154	0.055432	0.0508825
392.8	0.692906	0.700187	0.497205	0.491755	0.256744	0.25207	0.111106	0.107125	0.0565696	0.0508689
393	0.686197	0.7	0.494007	0.491624	0.258314	0.252003	0.114056	0.107097	0.0578842	0.0508553
393.2	0.690932	0.699813	0.488999	0.491492	0.262131	0.251935	0.113941	0.107068	0.0583359	0.0508417
393.4	0.693218	0.699626	0.491965	0.491361	0.256833	0.251868	0.113513	0.107039	0.0587873	0.0508281
393.6	0.689994	0.699439	0.489807	0.49123	0.254868	0.251801	0.109911	0.107011	0.0577225	0.0508146
393.8	0.689299	0.699252	0.487957	0.491099	0.255468	0.251734	0.113628	0.106982	0.0548318	0.050801
394	0.688532	0.699065	0.490942	0.490968	0.261443	0.251666	0.11377	0.106954	0.0550483	0.0507874
394.2	0.685483	0.698879	0.487518	0.490836	0.254142	0.251599	0.115231	0.106925	0.0537999	0.0507739
394.4	0.688381	0.698692	0.486749	0.490705	0.255272	0.251532	0.11376	0.106896	0.0526295	0.0507603
394.6	0.691082	0.698505	0.492867	0.490574	0.257035	0.251465	0.113121	0.106868	0.0554649	0.0507467
394.8	0.689257	0.698319	0.48796	0.490443	0.254909	0.251398	0.11376	0.106839	0.0529622	0.0507332
395	0.691781	0.698132	0.488423	0.490312	0.255246	0.25133	0.110468	0.106811	0.0545389	0.0507196
395.2	0.690004	0.697946	0.491663	0.490181	0.254754	0.251263	0.113428	0.106782	0.0552256	0.0507061
395.4	0.687669	0.697759	0.490045	0.49005	0.256779	0.251196	0.114688	0.106754	0.0563152	0.0506925
395.6	0.686092	0.697573	0.487175	0.489919	0.255951	0.251129	0.112551	0.106725	0.0561695	0.050679
395.8	0.692062	0.697387	0.487927	0.489789	0.253067	0.251062	0.113274	0.106697	0.0546781	0.0506655
396	0.692084	0.6972	0.489979	0.489658	0.256568	0.250995	0.10985	0.106668	0.0577511	0.0506519
396.2	0.69122	0.697014	0.486884	0.489527	0.257223	0.250928	0.114731	0.10664	0.0552595	0.0506384
396.4	0.691353	0.696828	0.49189	0.489396	0.256533	0.250861	0.113315	0.106611	0.058037	0.0506249
396.6	0.686103	0.696642	0.487235	0.489266	0.252895	0.250794	0.111488	0.106583	0.0550909	0.0506114
396.8	0.686735	0.696456	0.488164	0.489135	0.255969	0.250727	0.112845	0.106554	0.0551256	0.0505978
397	0.687879	0.69627	0.488606	0.489004	0.255993	0.25066	0.106835	0.106526	0.0542943	0.0505843
397.2	0.683947	0.696084	0.489811	0.488874	0.25872	0.250593	0.108862	0.106497	0.0538819	0.0505708
397.4	0.685192	0.695898	0.487717	0.488743	0.251399	0.250526	0.115457	0.106469	0.0556575	0.0505573
397.6	0.686116	0.695712	0.491692	0.488613	0.256172	0.250459	0.113325	0.106441	0.0564357	0.0505438
397.8	0.688176	0.695526	0.488332	0.488482	0.25532	0.250392	0.110337	0.106412	0.0539611	0.0505303
398	0.682492	0.695341	0.48829	0.488352	0.25611	0.250325	0.116685	0.106384	0.0534611	0.0505168
398.2	0.685884	0.695155	0.489371	0.488221	0.25759	0.250259	0.115375	0.106355	0.053557	0.0505033
398.4	0.686373	0.694969	0.489868	0.488091	0.255984	0.250192	0.112889	0.106327	0.0561886	0.0504898
398.6	0.688364	0.694783	0.484016	0.48796	0.258002	0.250125	0.112331	0.106299	0.052423	0.0504763
398.8	0.684264	0.694598	0.488261	0.48783	0.25471	0.250058	0.112344	0.10627	0.0533887	0.0504629
399	0.687843	0.694412	0.489375	0.4877	0.256753	0.249991	0.109573	0.106242	0.0571178	0.0504494
399.2	0.68218	0.694227	0.48649	0.487569	0.254678	0.249925	0.112733	0.106213	0.0567642	0.0504359
399.4	0.68541	0.694041	0.487953	0.487439	0.252041	0.249858	0.114199	0.106185	0.0549707	0.0504224
[truncated: 10,008 more rows]

## Sheet: Fig2c
Fig2C				FCoV-23(RBD)_01_C.famAPN_01
Time (s)	33 nM	33 fit	11 nM	11 fit	3.6 nM	3.6 fit	1.2 nM	1.2 fit	0.4 nM	0.4 fit
0	-0.0019809	0	-0.0029365	0	0.00174673	0	-0.0008021	0	-0.0014279	0
0.2	-0.0022094	0.00090458	-0.0079091	0.00023502	0.00536366	0.00011566	0.00279678	4.61e-05	0.00073947	1.55e-05
0.4	-0.0004347	0.00180823	-0.008194	0.00046995	0.00362892	0.0002313	0.00015003	9.23e-05	0.00247801	3.1e-05
0.6	-0.0011315	0.00271096	0.00035236	0.0007048	0.00514199	0.00034692	-0.0026394	0.0001384	-0.0012692	4.65e-05
0.8	0.00528828	0.00361275	-0.0014837	0.00093956	0.00745	0.00046253	0.00326563	0.00018452	0.00211735	6.2e-05
1	0.00719903	0.00451361	-0.0012666	0.00117424	0.00783975	0.00057812	0.0016287	0.00023064	0.00036834	7.75e-05
1.2	0.00393013	0.00541355	-0.0023197	0.00140883	0.00684912	0.00069369	-0.0001129	0.00027676	0.0039974	9.3e-05
1.4	0.0161539	0.00631256	0.00332526	0.00164333	0.00671632	0.00080925	-7.31e-05	0.00032288	0.0041417	0.00010846
1.6	0.00764976	0.00721065	-0.0028029	0.00187775	0.0139921	0.00092479	0.00413615	0.00036899	0.00386913	0.00012395
1.8	0.00504259	0.00810781	0.00137422	0.00211209	0.00867118	0.00104031	0.00269819	0.0004151	0.00668324	0.00013944
2	0.0131936	0.00900405	-1.52e-05	0.00234633	0.0175335	0.00115582	0.00153787	0.0004612	0.00466419	0.00015493
2.2	0.0143913	0.00989936	-0.0004279	0.00258049	0.012925	0.0012713	0.0034963	0.00050731	0.00645215	0.00017042
2.4	0.0123056	0.0107938	-0.0022795	0.00281457	0.0105952	0.00138678	0.00421453	0.0005534	0.00295479	0.00018591
2.6	0.0155201	0.0116872	0.00404558	0.00304856	0.0114238	0.00150223	0.00334782	0.0005995	0.00677867	0.0002014
2.8	0.0155382	0.0125798	0.00393222	0.00328247	0.0119054	0.00161767	0.00089741	0.00064559	0.00502778	0.00021688
3	0.0163037	0.0134714	0.00386439	0.00351629	0.014697	0.00173309	0.00433338	0.00069168	0.00458629	0.00023237
3.2	0.0189234	0.0143621	0.00250522	0.00375002	0.0100072	0.0018485	0.00541271	0.00073776	0.00857521	0.00024785
3.4	0.0198201	0.0152519	0.00334773	0.00398367	0.0132574	0.00196388	0.00868887	0.00078385	0.00540323	0.00026334
3.6	0.0185146	0.0161408	0.00695787	0.00421723	0.012466	0.00207925	0.00508494	0.00082992	0.0063541	0.00027882
3.8	0.0200218	0.0170288	0.00448898	0.00445071	0.015535	0.00219461	0.00322837	0.000876	0.00777675	0.0002943
4	0.019871	0.0179159	0.00235019	0.0046841	0.0175672	0.00230994	0.00764639	0.00092207	0.00685878	0.00030979
4.2	0.0216468	0.018802	0.00977806	0.00491741	0.0196161	0.00242526	0.00835676	0.00096814	0.00548513	0.00032527
4.4	0.0249713	0.0196872	0.0130536	0.00515063	0.0152767	0.00254057	0.00684959	0.0010142	0.00679923	0.00034075
4.6	0.0288415	0.0205716	0.0104688	0.00538376	0.0186097	0.00265585	0.00958211	0.00106027	0.010431	0.00035623
4.8	0.0289252	0.021455	0.00291923	0.00561681	0.0150821	0.00277112	0.0074035	0.00110632	0.00925876	0.00037171
5	0.02758	0.0223375	0.00649915	0.00584978	0.014396	0.00288638	0.00698627	0.00115238	0.00561024	0.00038719
5.2	0.0332278	0.0232191	0.00653354	0.00608266	0.018342	0.00300161	0.00763036	0.00119843	0.00677575	0.00040266
5.4	0.030193	0.0240997	0.01383	0.00631546	0.0124767	0.00311683	0.00232393	0.00124448	0.0108497	0.00041814
5.6	0.029752	0.0249795	0.0133617	0.00654817	0.015656	0.00323203	0.00614471	0.00129052	0.00420106	0.00043362
5.8	0.0355316	0.0258584	0.010275	0.00678079	0.0126895	0.00334722	0.00849564	0.00133656	0.00823082	0.00044909
6	0.0298709	0.0267364	0.0085654	0.00701333	0.017035	0.00346239	0.00683094	0.0013826	0.00537587	0.00046457
6.2	0.0327017	0.0276134	0.0054057	0.00724579	0.0143239	0.00357754	0.00550748	0.00142864	0.00892324	0.00048004
6.4	0.0381584	0.0284896	0.0128222	0.00747816	0.0165921	0.00369268	0.0035382	0.00147467	0.007163	0.00049551
6.6	0.0374385	0.0293649	0.0153416	0.00771044	0.0164248	0.00380779	0.011551	0.0015207	0.0101733	0.00051099
6.8	0.0415093	0.0302392	0.0107276	0.00794264	0.0165005	0.00392289	0.0100329	0.00156672	0.0078745	0.00052646
7	0.0381283	0.0311127	0.0154969	0.00817476	0.0190663	0.00403798	0.00645161	0.00161274	0.00849945	0.00054193
7.2	0.0407424	0.0319852	0.0126341	0.00840679	0.0191013	0.00415305	0.00632853	0.00165876	0.00768847	0.0005574
7.4	0.040384	0.0328569	0.0157263	0.00863873	0.0152514	0.0042681	0.0107317	0.00170477	0.00931604	0.00057287
7.6	0.0398476	0.0337277	0.0138692	0.00887059	0.0154136	0.00438313	0.00830091	0.00175079	0.0105629	0.00058834
7.8	0.04428	0.0345975	0.0105812	0.00910237	0.0173994	0.00449815	0.0108425	0.00179679	0.00775142	0.00060381
8	0.0431624	0.0354665	0.0169114	0.00933406	0.0185253	0.00461315	0.00927789	0.0018428	0.00939716	0.00061927
8.2	0.0460823	0.0363346	0.0117018	0.00956566	0.0174851	0.00472813	0.00724674	0.0018888	0.00546522	0.00063474
8.4	0.0501681	0.0372018	0.0156247	0.00979719	0.0190993	0.0048431	0.00576121	0.0019348	0.00786973	0.00065021
8.6	0.0475855	0.0380681	0.0109193	0.0100286	0.0164725	0.00495805	0.00661922	0.00198079	0.011398	0.00066567
8.8	0.0478812	0.0389335	0.0106985	0.01026	0.0167303	0.00507298	0.00462139	0.00202678	0.00642199	0.00068113
9	0.0534355	0.039798	0.017971	0.0104912	0.0182625	0.0051879	0.011823	0.00207277	0.00914539	0.0006966
9.2	0.0481263	0.0406616	0.0158108	0.0107224	0.0188067	0.0053028	0.0118764	0.00211875	0.00822634	0.00071206
9.4	0.0531158	0.0415243	0.0148795	0.0109535	0.0210124	0.00541768	0.00645221	0.00216473	0.0100682	0.00072752
9.6	0.0510542	0.0423862	0.0119635	0.0111845	0.0203275	0.00553255	0.00356138	0.00221071	0.0101414	0.00074298
9.8	0.053392	0.0432471	0.013067	0.0114155	0.0180786	0.0056474	0.00811566	0.00225669	0.00883497	0.00075844
10	0.0533276	0.0441072	0.0135331	0.0116463	0.01719	0.00576223	0.00650943	0.00230266	0.00707115	0.0007739
10.2	0.0554436	0.0449664	0.0154322	0.0118771	0.0173563	0.00587705	0.0106041	0.00234863	0.00593812	0.00078936
10.4	0.0587031	0.0458247	0.0158796	0.0121078	0.0186415	0.00599185	0.00532741	0.00239459	0.00755436	0.00080482
10.6	0.0579947	0.0466821	0.0196568	0.0123383	0.0220885	0.00610663	0.00858498	0.00244055	0.00534678	0.00082028
10.8	0.0572648	0.0475387	0.0143511	0.0125688	0.0203071	0.0062214	0.00667746	0.00248651	0.00706537	0.00083574
11	0.0608406	0.0483943	0.021502	0.0127993	0.0194767	0.00633615	0.00775147	0.00253246	0.00544817	0.00085119
11.2	0.0564418	0.0492491	0.0157475	0.0130296	0.0222112	0.00645088	0.0109342	0.00257841	0.00988687	0.00086665
11.4	0.0621244	0.050103	0.0176673	0.0132599	0.0260672	0.00656559	0.00993068	0.00262436	0.00572295	0.0008821
11.6	0.0619781	0.050956	0.018992	0.01349	0.0195398	0.00668029	0.00718934	0.0026703	0.0135142	0.00089756
11.8	0.0620156	0.0518081	0.0194945	0.0137201	0.0208283	0.00679497	0.0104108	0.00271624	0.00810875	0.00091301
12	0.0606877	0.0526594	0.0184074	0.0139501	0.0193074	0.00690964	0.00799001	0.00276218	0.0069359	0.00092846
12.2	0.0669705	0.0535098	0.0192796	0.01418	0.0222807	0.00702429	0.00623167	0.00280812	0.00509126	0.00094391
12.4	0.0635533	0.0543593	0.0187453	0.0144099	0.0204051	0.00713892	0.00659645	0.00285405	0.0107503	0.00095936
12.6	0.0672952	0.0552079	0.022438	0.0146396	0.0207829	0.00725353	0.0117561	0.00289997	0.00925417	0.00097481
12.8	0.0709013	0.0560557	0.0202523	0.0148693	0.0230841	0.00736813	0.0082841	0.0029459	0.00727947	0.00099026
13	0.0686216	0.0569026	0.0195425	0.0150989	0.0196892	0.00748271	0.00770528	0.00299182	0.0107487	0.00100571
13.2	0.0666132	0.0577486	0.0214578	0.0153284	0.0235365	0.00759728	0.0055095	0.00303774	0.00583012	0.00102116
13.4	0.0720387	0.0585938	0.0198425	0.0155578	0.0214276	0.00771183	0.0046174	0.00308365	0.0054111	0.00103661
13.6	0.0725884	0.059438	0.0200848	0.0157871	0.0225648	0.00782636	0.00509179	0.00312956	0.00738938	0.00105205
13.8	0.07276	0.0602815	0.0259591	0.0160164	0.0246377	0.00794087	0.00983644	0.00317547	0.00926037	0.0010675
14	0.0758517	0.061124	0.0192235	0.0162455	0.023813	0.00805537	0.0101109	0.00322137	0.00834329	0.00108294
14.2	0.0738193	0.0619657	0.025443	0.0164746	0.0263712	0.00816985	0.00524486	0.00326727	0.00799734	0.00109839
14.4	0.0729574	0.0628065	0.0230308	0.0167036	0.0202544	0.00828431	0.00706888	0.00331317	0.0076911	0.00111383
14.6	0.0749262	0.0636464	0.02474	0.0169325	0.0191499	0.00839876	0.0118718	0.00335906	0.00885517	0.00112927
14.8	0.075659	0.0644855	0.0211745	0.0171613	0.0220611	0.00851319	0.0132891	0.00340495	0.0121977	0.00114471
15	0.0760395	0.0653237	0.0197523	0.0173901	0.0257302	0.00862761	0.00977624	0.00345084	0.00662066	0.00116015
15.2	0.0779913	0.0661611	0.0225124	0.0176187	0.0210793	0.008742	0.0108134	0.00349672	0.0059389	0.00117559
15.4	0.0813863	0.0669976	0.0213386	0.0178473	0.023477	0.00885639	0.00898356	0.0035426	0.0097189	0.00119103
15.6	0.078885	0.0678332	0.0281951	0.0180758	0.0220483	0.00897075	0.00712109	0.00358848	0.0104681	0.00120647
15.8	0.0754615	0.068668	0.023042	0.0183042	0.0220739	0.0090851	0.0108613	0.00363436	0.00624962	0.00122191
16	0.0807271	0.0695019	0.0235751	0.0185325	0.0243923	0.00919943	0.0104172	0.00368023	0.0106046	0.00123735
16.2	0.0809939	0.0703349	0.0251261	0.0187608	0.0258435	0.00931374	0.00994868	0.00372609	0.0106199	0.00125278
16.4	0.0808537	0.0711671	0.0230192	0.018989	0.0219488	0.00942804	0.0106621	0.00377196	0.00749738	0.00126822
16.6	0.0900469	0.0719985	0.0244881	0.019217	0.0221708	0.00954232	0.00931568	0.00381782	0.00860513	0.00128366
16.8	0.0865799	0.0728289	0.0249696	0.019445	0.0225538	0.00965658	0.0141821	0.00386367	0.00690324	0.00129909
17	0.0886834	0.0736586	0.025257	0.0196729	0.0255925	0.00977083	0.0104701	0.00390953	0.0106507	0.00131452
17.2	0.0880092	0.0744873	0.0257782	0.0199007	0.0239732	0.00988506	0.0073892	0.00395538	0.00844575	0.00132996
17.4	0.0877647	0.0753153	0.0216592	0.0201285	0.0264275	0.00999927	0.0113311	0.00400123	0.00758869	0.00134539
17.6	0.087514	0.0761423	0.0277697	0.0203561	0.0262425	0.0101135	0.00855274	0.00404707	0.00954051	0.00136082
17.8	0.090078	0.0769685	0.024903	0.0205837	0.022746	0.0102276	0.00978477	0.00409291	0.00575472	0.00137625
18	0.087794	0.0777939	0.0219329	0.0208112	0.0271205	0.0103418	0.014206	0.00413875	0.00919885	0.00139168
18.2	0.0913193	0.0786184	0.0259346	0.0210386	0.0235348	0.010456	0.0117396	0.00418458	0.011157	0.00140711
18.4	0.0893977	0.0794421	0.0257189	0.0212659	0.0248578	0.0105701	0.0115959	0.00423041	0.00996924	0.00142254
18.6	0.0951687	0.0802649	0.0249022	0.0214932	0.0256339	0.0106842	0.00681031	0.00427624	0.0106565	0.00143796
18.8	0.0926	0.0810869	0.0265788	0.0217203	0.0253826	0.0107983	0.00735266	0.00432206	0.0074913	0.00145339
19	0.0942687	0.081908	0.0241441	0.0219474	0.0234021	0.0109124	0.0115024	0.00436788	0.0041842	0.00146882
19.2	0.0922774	0.0827283	0.0265473	0.0221744	0.0244678	0.0110265	0.0108882	0.0044137	0.00834245	0.00148424
19.4	0.0980822	0.0835477	0.0318399	0.0224013	0.0256652	0.0111405	0.0109997	0.00445951	0.00774641	0.00149967
19.6	0.0951308	0.0843663	0.0262477	0.0226282	0.0242726	0.0112545	0.00808705	0.00450532	0.0111588	0.00151509
19.8	0.0996758	0.0851841	0.0300632	0.0228549	0.0259649	0.0113685	0.00540359	0.00455113	0.00744219	0.00153051
20	0.0937862	0.086001	0.0301696	0.0230816	0.0218623	0.0114825	0.00638253	0.00459693	0.00792886	0.00154594
20.2	0.0961384	0.0868171	0.0308721	0.0233081	0.0226581	0.0115965	0.00428814	0.00464273	0.00521917	0.00156136
20.4	0.0993973	0.0876323	0.0294583	0.0235346	0.0282235	0.0117105	0.0122776	0.00468853	0.00971789	0.00157678
20.6	0.0992762	0.0884467	0.0252678	0.0237611	0.0264961	0.0118244	0.00943125	0.00473432	0.00760717	0.0015922
20.8	0.100769	0.0892602	0.0320499	0.0239874	0.0262035	0.0119384	0.0095451	0.00478011	0.0101598	0.00160762
21	0.10839	0.090073	0.0320081	0.0242136	0.0249146	0.0120523	0.0103526	0.0048259	0.0075872	0.00162304
21.2	0.105324	0.0908849	0.0279234	0.0244398	0.0280609	0.0121662	0.0111411	0.00487168	0.00905765	0.00163846
21.4	0.103103	0.0916959	0.0272717	0.0246659	0.0267723	0.0122801	0.00754506	0.00491746	0.00828041	0.00165387
21.6	0.10756	0.0925061	0.0295559	0.0248919	0.0251564	0.0123939	0.00648303	0.00496324	0.00855912	0.00166929
21.8	0.102918	0.0933155	0.0285454	0.0251178	0.0231837	0.0125078	0.0114797	0.00500901	0.00981058	0.0016847
22	0.107727	0.094124	0.0297942	0.0253436	0.0288108	0.0126216	0.0105295	0.00505478	0.00922901	0.00170012
22.2	0.109924	0.0949317	0.032087	0.0255694	0.0265568	0.0127354	0.00943918	0.00510055	0.00802071	0.00171553
22.4	0.109914	0.0957386	0.0299062	0.025795	0.0283814	0.0128492	0.013732	0.00514631	0.00855596	0.00173095
22.6	0.107603	0.0965447	0.0338371	0.0260206	0.0267524	0.012963	0.01111	0.00519207	0.00649495	0.00174636
22.8	0.109787	0.0973499	0.0269316	0.0262461	0.0225477	0.0130767	0.0123468	0.00523783	0.00980229	0.00176177
23	0.109883	0.0981543	0.0310274	0.0264716	0.028728	0.0131905	0.0119209	0.00528358	0.010748	0.00177718
23.2	0.11366	0.0989578	0.0346811	0.0266969	0.023693	0.0133042	0.0106604	0.00532933	0.00568987	0.00179259
23.4	0.111831	0.0997606	0.0296231	0.0269222	0.0285404	0.0134179	0.0100149	0.00537508	0.00631065	0.001808
23.6	0.115614	0.100562	0.0332764	0.0271473	0.024445	0.0135316	0.0111799	0.00542082	0.00871004	0.00182341
23.8	0.115676	0.101364	0.0306983	0.0273724	0.0285893	0.0136453	0.00775499	0.00546656	0.00693155	0.00183882
24	0.11913	0.102164	0.0322926	0.0275974	0.0289945	0.013759	0.0088231	0.0055123	0.011021	0.00185423
24.2	0.119227	0.102963	0.0335384	0.0278224	0.029508	0.0138726	0.0116096	0.00555803	0.01032	0.00186963
24.4	0.119311	0.103762	0.0322587	0.0280472	0.0294046	0.0139863	0.0097639	0.00560376	0.00812532	0.00188504
24.6	0.116749	0.10456	0.0357882	0.028272	0.0251498	0.0140999	0.0134557	0.00564949	0.00871874	0.00190044
24.8	0.12103	0.105357	0.0335479	0.0284966	0.0289625	0.0142135	0.0109005	0.00569521	0.00680966	0.00191585
25	0.122955	0.106153	0.0360688	0.0287213	0.0283809	0.0143271	0.0117293	0.00574093	0.00989206	0.00193125
25.2	0.117936	0.106948	0.0348818	0.0289458	0.0299525	0.0144406	0.0119726	0.00578665	0.0063845	0.00194666
25.4	0.124026	0.107743	0.0353577	0.0291702	0.0275439	0.0145542	0.0102969	0.00583236	0.00770695	0.00196206
25.6	0.119197	0.108536	0.0366139	0.0293945	0.0259829	0.0146677	0.009713	0.00587807	0.0100535	0.00197746
25.8	0.124153	0.109329	0.0332958	0.0296188	0.0276886	0.0147812	0.0102257	0.00592378	0.0099696	0.00199286
26	0.123834	0.110121	0.0317548	0.029843	0.0285238	0.0148947	0.0107769	0.00596948	0.0113005	0.00200826
26.2	0.123848	0.110913	0.0343958	0.0300671	0.0329514	0.0150082	0.00826163	0.00601518	0.0131323	0.00202366
26.4	0.124396	0.111703	0.0325337	0.0302911	0.0294603	0.0151217	0.013189	0.00606088	0.0109329	0.00203906
26.6	0.123465	0.112493	0.0354987	0.0305151	0.0314458	0.0152351	0.0107115	0.00610657	0.010662	0.00205446
26.8	0.129538	0.113281	0.0371201	0.0307389	0.0274248	0.0153486	0.0163718	0.00615226	0.0121722	0.00206985
27	0.123829	0.114069	0.0380689	0.0309627	0.030192	0.015462	0.00984646	0.00619795	0.00962127	0.00208525
27.2	0.12507	0.114857	0.0344012	0.0311864	0.0286497	0.0155754	0.00770915	0.00624363	0.00760073	0.00210064
27.4	0.128661	0.115643	0.0401419	0.03141	0.0285474	0.0156888	0.013452	0.00628931	0.00872226	0.00211604
27.6	0.131618	0.116428	0.038114	0.0316336	0.0258956	0.0158021	0.00990982	0.00633499	0.00700129	0.00213143
27.8	0.127133	0.117213	0.0395006	0.031857	0.029851	0.0159155	0.0137896	0.00638066	0.00669939	0.00214683
28	0.129375	0.117997	0.0337296	0.0320804	0.029344	0.0160288	0.0117757	0.00642633	0.00817646	0.00216222
28.2	0.137767	0.11878	0.0372311	0.0323037	0.0307419	0.0161421	0.0123067	0.006472	0.0103899	0.00217761
28.4	0.129745	0.119563	0.0348027	0.0325269	0.0285324	0.0162554	0.0140613	0.00651766	0.00575734	0.002193
28.6	0.132717	0.120344	0.0339525	0.03275	0.0299118	0.0163687	0.0159619	0.00656332	0.0107381	0.00220839
28.8	0.13543	0.121125	0.036016	0.032973	0.0274583	0.016482	0.012165	0.00660898	0.00877125	0.00222378
29	0.135724	0.121905	0.0384593	0.033196	0.0267195	0.0165952	0.0124343	0.00665463	0.0047983	0.00223917
29.2	0.137232	0.122684	0.0404246	0.0334189	0.0310832	0.0167084	0.017264	0.00670028	0.00752891	0.00225456
29.4	0.134402	0.123462	0.0411773	0.0336417	0.0314732	0.0168217	0.0135378	0.00674593	0.0080427	0.00226994
29.6	0.133197	0.12424	0.0411672	0.0338644	0.0315564	0.0169349	0.0134506	0.00679157	0.00638724	0.00228533
29.8	0.141486	0.125017	0.0376757	0.034087	0.0314558	0.017048	0.0148104	0.00683721	0.0105171	0.00230072
30	0.139448	0.125792	0.0357238	0.0343096	0.0343428	0.0171612	0.00806899	0.00688285	0.0118172	0.0023161
30.2	0.140478	0.126568	0.0410748	0.0345321	0.0322932	0.0172744	0.0150715	0.00692848	0.00651438	0.00233149
30.4	0.13935	0.127342	0.0383007	0.0347545	0.0277552	0.0173875	0.0113368	0.00697411	0.0132763	0.00234687
30.6	0.141657	0.128115	0.0421802	0.0349768	0.0281031	0.0175006	0.0129312	0.00701974	0.0101058	0.00236225
30.8	0.141521	0.128888	0.0414228	0.035199	0.0326734	0.0176137	0.0132587	0.00706537	0.00867576	0.00237763
31	0.141459	0.12966	0.0399337	0.0354211	0.0311526	0.0177268	0.00959367	0.00711099	0.00470842	0.00239302
31.2	0.147922	0.130431	0.041852	0.0356432	0.0293952	0.0178399	0.00877703	0.0071566	0.00801618	0.0024084
31.4	0.145563	0.131202	0.0449861	0.0358652	0.0299056	0.0179529	0.0102963	0.00720222	0.00863428	0.00242378
31.6	0.145054	0.131971	0.0452789	0.0360871	0.0297959	0.018066	0.013648	0.00724783	0.0088876	0.00243916
31.8	0.146026	0.13274	0.0414014	0.0363089	0.031894	0.018179	0.00878412	0.00729343	0.00721134	0.00245453
32	0.1475	0.133508	0.0397937	0.0365307	0.032693	0.018292	0.0129807	0.00733904	0.00848276	0.00246991
32.2	0.146304	0.134275	0.0434749	0.0367523	0.0356806	0.018405	0.0152065	0.00738464	0.00819458	0.00248529
32.4	0.149561	0.135041	0.0409834	0.0369739	0.0304126	0.0185179	0.0148807	0.00743023	0.00973595	0.00250066
32.6	0.147166	0.135807	0.0440768	0.0371954	0.0322433	0.0186309	0.0133523	0.00747583	0.0123719	0.00251604
32.8	0.149831	0.136572	0.0403933	0.0374168	0.0321928	0.0187438	0.0142121	0.00752142	0.01204	0.00253141
33	0.148143	0.137336	0.042727	0.0376382	0.0308223	0.0188567	0.0121362	0.007567	0.00939436	0.00254679
33.2	0.147643	0.138099	0.0450221	0.0378594	0.029531	0.0189697	0.0134543	0.00761259	0.00990058	0.00256216
33.4	0.152499	0.138861	0.0429716	0.0380806	0.032108	0.0190825	0.00818373	0.00765817	0.00896741	0.00257753
33.6	0.154126	0.139623	0.043096	0.0383017	0.0309079	0.0191954	0.0130438	0.00770374	0.0101548	0.00259291
33.8	0.151835	0.140384	0.0452161	0.0385227	0.0348205	0.0193083	0.0147761	0.00774932	0.00791271	0.00260828
34	0.15306	0.141144	0.046695	0.0387436	0.0280138	0.0194211	0.0147659	0.00779489	0.00669457	0.00262365
34.2	0.158304	0.141903	0.0442107	0.0389645	0.0325788	0.0195339	0.0179546	0.00784045	0.00876505	0.00263902
34.4	0.155763	0.142662	0.0431436	0.0391852	0.0329448	0.0196467	0.0185293	0.00788602	0.00903131	0.00265438
34.6	0.157195	0.14342	0.0462047	0.0394059	0.0278491	0.0197595	0.0128863	0.00793158	0.00658412	0.00266975
34.8	0.153902	0.144177	0.0453747	0.0396265	0.0305798	0.0198723	0.0126897	0.00797713	0.0102723	0.00268512
35	0.158646	0.144933	0.0436235	0.0398471	0.0272853	0.019985	0.0133041	0.00802269	0.00858308	0.00270049
35.2	0.159481	0.145688	0.0460541	0.0400675	0.033625	0.0200978	0.0129663	0.00806824	0.0106672	0.00271585
35.4	0.159148	0.146443	0.0450851	0.0402879	0.0344607	0.0202105	0.0142308	0.00811379	0.0060025	0.00273122
35.6	0.16152	0.147197	0.0450882	0.0405082	0.0332792	0.0203232	0.0117138	0.00815933	0.00642062	0.00274658
35.8	0.165432	0.14795	0.0426271	0.0407284	0.0375441	0.0204359	0.0126733	0.00820487	0.0112982	0.00276194
36	0.163987	0.148702	0.0458535	0.0409485	0.0372589	0.0205486	0.0109807	0.00825041	0.0130372	0.00277731
36.2	0.163177	0.149454	0.0464301	0.0411685	0.0333703	0.0206612	0.0140415	0.00829594	0.0118461	0.00279267
36.4	0.160146	0.150205	0.0458429	0.0413885	0.0303817	0.0207739	0.0132536	0.00834147	0.00810505	0.00280803
36.6	0.163909	0.150955	0.0521114	0.0416084	0.0306062	0.0208865	0.0114395	0.008387	0.00976569	0.00282339
36.8	0.164885	0.151704	0.0448097	0.0418282	0.0330641	0.0209991	0.0129945	0.00843252	0.0122069	0.00283875
37	0.163169	0.152452	0.0479671	0.0420479	0.0359019	0.0211117	0.0116094	0.00847804	0.012329	0.00285411
37.2	0.168055	0.1532	0.0503928	0.0422676	0.034739	0.0212243	0.0156433	0.00852356	0.00814093	0.00286947
37.4	0.164813	0.153947	0.0488065	0.0424871	0.0337122	0.0213368	0.0120442	0.00856907	0.00972177	0.00288482
37.6	0.167745	0.154693	0.0489622	0.0427066	0.0310116	0.0214494	0.00929619	0.00861458	0.00756199	0.00290018
37.8	0.169115	0.155438	0.0474531	0.042926	0.0345332	0.0215619	0.0123016	0.00866009	0.00708182	0.00291554
38	0.167453	0.156183	0.0521381	0.0431453	0.0341313	0.0216744	0.0110164	0.00870559	0.00681866	0.00293089
38.2	0.168909	0.156927	0.0512331	0.0433646	0.0349063	0.0217869	0.0133188	0.00875109	0.00846387	0.00294625
38.4	0.170113	0.15767	0.0503253	0.0435837	0.0342757	0.0218994	0.0151286	0.00879659	0.0129523	0.0029616
38.6	0.17124	0.158412	0.0472217	0.0438028	0.0353101	0.0220118	0.0168737	0.00884208	0.01072	0.00297695
38.8	0.169365	0.159154	0.0513971	0.0440218	0.0323256	0.0221243	0.0150008	0.00888758	0.0103006	0.00299231
39	0.171848	0.159894	0.0476326	0.0442407	0.031928	0.0222367	0.0112082	0.00893306	0.00554193	0.00300766
39.2	0.17246	0.160635	0.0477634	0.0444596	0.0346779	0.0223491	0.010617	0.00897855	0.00829847	0.00302301
39.4	0.176589	0.161374	0.04844	0.0446783	0.0303182	0.0224615	0.0142928	0.00902403	0.0146673	0.00303836
39.6	0.177185	0.162112	0.0517825	0.044897	0.038899	0.0225739	0.0114396	0.0090695	0.0052153	0.00305371
39.8	0.174573	0.16285	0.0545039	0.0451156	0.0353241	0.0226862	0.0110097	0.00911498	0.00982488	0.00306906
40	0.181562	0.163587	0.0509915	0.0453341	0.033704	0.0227986	0.0161459	0.00916045	0.0083772	0.0030844
40.2	0.175097	0.164323	0.0527548	0.0455526	0.0372231	0.0229109	0.0109479	0.00920592	0.0116829	0.00309975
40.4	0.177411	0.165059	0.0504127	0.0457709	0.0345088	0.0230232	0.0129866	0.00925138	0.00835974	0.0031151
40.6	0.178385	0.165793	0.0513329	0.0459892	0.0352483	0.0231355	0.0118552	0.00929684	0.00799538	0.00313044
40.8	0.180354	0.166527	0.0510466	0.0462074	0.0369328	0.0232478	0.0158913	0.0093423	0.0083272	0.00314579
41	0.183512	0.167261	0.0519028	0.0464256	0.0350051	0.0233601	0.0124893	0.00938775	0.0105712	0.00316113
41.2	0.181627	0.167993	0.0513986	0.0466436	0.0368688	0.0234723	0.0112461	0.0094332	0.00836022	0.00317648
41.4	0.17816	0.168725	0.0540978	0.0468616	0.0350805	0.0235845	0.00819833	0.00947865	0.0126755	0.00319182
41.6	0.183276	0.169456	0.0498758	0.0470794	0.0332763	0.0236967	0.0132492	0.00952409	0.0111858	0.00320716
41.8	0.181723	0.170186	0.0514606	0.0472972	0.0372292	0.0238089	0.0106189	0.00956953	0.00551511	0.0032225
42	0.185867	0.170915	0.052494	0.047515	0.0374816	0.0239211	0.0110219	0.00961497	0.0115187	0.00323784
42.2	0.181298	0.171644	0.0476072	0.0477326	0.03142	0.0240333	0.0131395	0.00966041	0.00462307	0.00325318
42.4	0.185834	0.172372	0.0548423	0.0479502	0.0363046	0.0241454	0.0104662	0.00970584	0.00968779	0.00326852
42.6	0.183887	0.173099	0.056751	0.0481676	0.0335677	0.0242576	0.0155351	0.00975126	0.0084051	0.00328386
42.8	0.185679	0.173825	0.0544043	0.0483851	0.0370457	0.0243697	0.0127255	0.00979669	0.00723208	0.0032992
43	0.181921	0.174551	0.0575179	0.0486024	0.0359882	0.0244818	0.012574	0.00984211	0.0094837	0.00331453
43.2	0.187322	0.175276	0.0549876	0.0488196	0.0377866	0.0245939	0.0139082	0.00988753	0.00861395	0.00332987
43.4	0.18763	0.176	0.0506152	0.0490368	0.0362946	0.0247059	0.0165033	0.00993294	0.00691236	0.0033452
43.6	0.188164	0.176724	0.0515263	0.0492539	0.0327129	0.024818	0.00905002	0.00997835	0.0111776	0.00336054
43.8	0.188907	0.177446	0.0522458	0.0494709	0.0391181	0.02493	0.0122532	0.0100238	0.00764788	0.00337587
44	0.192092	0.178168	0.0518578	0.0496878	0.0368264	0.025042	0.0123459	0.0100692	0.0124524	0.0033912
44.2	0.191396	0.17889	0.0595075	0.0499047	0.0372811	0.025154	0.0149734	0.0101146	0.00518621	0.00340654
44.4	0.190643	0.17961	0.05613	0.0501214	0.0372263	0.025266	0.0162963	0.01016	0.0120488	0.00342187
44.6	0.192357	0.18033	0.0573073	0.0503381	0.0385412	0.025378	0.0143601	0.0102054	0.00760205	0.0034372
44.8	0.196563	0.181049	0.0617379	0.0505547	0.0400227	0.0254899	0.0142984	0.0102507	0.010645	0.00345253
45	0.193405	0.181767	0.0542888	0.0507713	0.0383908	0.0256019	0.0143048	0.0102961	0.00859119	0.00346786
45.2	0.195391	0.182484	0.058815	0.0509877	0.03881	0.0257138	0.017497	0.0103415	0.00674791	0.00348319
45.4	0.193049	0.183201	0.0540261	0.0512041	0.0398406	0.0258257	0.0149666	0.0103869	0.0129743	0.00349851
45.6	0.196211	0.183917	0.0542803	0.0514204	0.0378466	0.0259376	0.016698	0.0104323	0.00862516	0.00351384
45.8	0.194799	0.184633	0.0546152	0.0516366	0.0334891	0.0260494	0.013755	0.0104776	0.00713558	0.00352917
46	0.19328	0.185347	0.0574037	0.0518527	0.03761	0.0261613	0.0110793	0.010523	0.00724382	0.00354449
46.2	0.201414	0.186061	0.0577955	0.0520688	0.0354784	0.0262731	0.0136984	0.0105684	0.0111635	0.00355982
46.4	0.198731	0.186774	0.0577364	0.0522848	0.0387237	0.0263849	0.0140351	0.0106138	0.00958724	0.00357514
46.6	0.196833	0.187486	0.0595523	0.0525007	0.0376255	0.0264967	0.0174855	0.0106591	0.0056575	0.00359047
46.8	0.199692	0.188198	0.056389	0.0527165	0.0404901	0.0266085	0.0162192	0.0107045	0.00979878	0.00360579
47	0.20061	0.188909	0.060357	0.0529322	0.0367502	0.0267203	0.0169339	0.0107498	0.00966371	0.00362111
47.2	0.199631	0.189619	0.0610954	0.0531479	0.0395702	0.0268321	0.0120342	0.0107952	0.0091501	0.00363643
47.4	0.200833	0.190328	0.0582502	0.0533635	0.0372663	0.0269438	0.0119127	0.0108405	0.0101823	0.00365175
47.6	0.200298	0.191037	0.0614405	0.053579	0.0396818	0.0270555	0.0154958	0.0108859	0.0113381	0.00366707
47.8	0.205051	0.191745	0.0578592	0.0537944	0.03933	0.0271672	0.0188297	0.0109312	0.0103209	0.00368239
48	0.205591	0.192452	0.0582105	0.0540098	0.0378323	0.0272789	0.0126573	0.0109765	0.00654269	0.00369771
48.2	0.206642	0.193159	0.0585459	0.054225	0.0388779	0.0273906	0.0138131	0.0110219	0.00866355	0.00371302
48.4	0.20725	0.193865	0.0600554	0.0544402	0.0428914	0.0275022	0.0136113	0.0110672	0.00865329	0.00372834
48.6	0.205681	0.19457	0.0583415	0.0546553	0.0375264	0.0276139	0.0162614	0.0111126	0.00594814	0.00374366
48.8	0.207715	0.195274	0.0647396	0.0548704	0.03792	0.0277255	0.0144456	0.0111579	0.00934799	0.00375897
49	0.206501	0.195978	0.0597042	0.0550853	0.0426082	0.0278371	0.0160378	0.0112032	0.00434066	0.00377429
49.2	0.209437	0.196681	0.0633783	0.0553002	0.0354248	0.0279487	0.0136328	0.0112485	0.0115563	0.0037896
49.4	0.207272	0.197383	0.0568515	0.055515	0.0410065	0.0280603	0.0161983	0.0112938	0.0115586	0.00380491
49.6	0.210832	0.198084	0.0623549	0.0557297	0.0381773	0.0281718	0.0156042	0.0113391	0.00754787	0.00382023
49.8	0.208924	0.198785	0.0642739	0.0559443	0.0394448	0.0282834	0.0139431	0.0113845	0.0108477	0.00383554
50	0.210918	0.199485	0.0600243	0.0561589	0.03903	0.0283949	0.0168564	0.0114298	0.00893576	0.00385085
50.2	0.210704	0.200184	0.0610597	0.0563734	0.0367445	0.0285064	0.0147952	0.0114751	0.00860656	0.00386616
50.4	0.211792	0.200883	0.0632473	0.0565878	0.0386292	0.0286179	0.0148217	0.0115204	0.00754775	0.00388147
50.6	0.213707	0.201581	0.0613634	0.0568021	0.0418739	0.0287294	0.014028	0.0115657	0.00741578	0.00389678
50.8	0.213979	0.202278	0.0605027	0.0570164	0.0427751	0.0288409	0.0138282	0.0116109	0.00918228	0.00391208
51	0.213943	0.202974	0.0646876	0.0572305	0.0387613	0.0289523	0.0166055	0.0116562	0.00929267	0.00392739
51.2	0.214784	0.20367	0.0678051	0.0574446	0.0417833	0.0290637	0.0128901	0.0117015	0.00784631	0.0039427
51.4	0.21438	0.204365	0.0618512	0.0576586	0.0398045	0.0291752	0.0143799	0.0117468	0.00888772	0.003958
51.6	0.214915	0.205059	0.0628218	0.0578726	0.0394901	0.0292866	0.0166546	0.0117921	0.0052786	0.00397331
51.8	0.214274	0.205753	0.0593775	0.0580864	0.041979	0.0293979	0.0157205	0.0118373	0.00785137	0.00398861
52	0.217247	0.206445	0.060753	0.0583002	0.0407489	0.0295093	0.0156919	0.0118826	0.0112125	0.00400391
52.2	0.217424	0.207137	0.0656624	0.0585139	0.041067	0.0296206	0.0108247	0.0119279	0.00868268	0.00401922
52.4	0.212997	0.207829	0.0643874	0.0587275	0.0405227	0.029732	0.0185919	0.0119732	0.00730748	0.00403452
52.6	0.215828	0.20852	0.0597241	0.0589411	0.0385238	0.0298433	0.0128204	0.0120184	0.00870271	0.00404982
52.8	0.222261	0.209209	0.0657947	0.0591545	0.0392296	0.0299546	0.0135537	0.0120637	0.0105525	0.00406512
53	0.220274	0.209899	0.0654852	0.0593679	0.0369841	0.0300659	0.0184546	0.0121089	0.00967426	0.00408042
53.2	0.220071	0.210587	0.0635134	0.0595812	0.0394394	0.0301771	0.0175476	0.0121542	0.00912345	0.00409572
53.4	0.221691	0.211275	0.0614075	0.0597944	0.0448427	0.0302884	0.0154554	0.0121994	0.00902254	0.00411102
53.6	0.223147	0.211962	0.0643005	0.0600076	0.0412134	0.0303996	0.0123119	0.0122447	0.011987	0.00412631
53.8	0.224695	0.212649	0.0622216	0.0602207	0.0368506	0.0305108	0.0139545	0.0122899	0.00863005	0.00414161
54	0.219699	0.213334	0.0676267	0.0604337	0.0412975	0.030622	0.0165026	0.0123352	0.00934769	0.00415691
54.2	0.222686	0.214019	0.0667251	0.0606466	0.0408001	0.0307332	0.0101713	0.0123804	0.00588716	0.0041722
54.4	0.226777	0.214704	0.0661301	0.0608594	0.0430226	0.0308444	0.0163041	0.0124256	0.0113727	0.0041875
54.6	0.226991	0.215387	0.065685	0.0610722	0.0407956	0.0309555	0.0166257	0.0124709	0.0131313	0.00420279
54.8	0.226369	0.21607	0.0675423	0.0612849	0.0426864	0.0310667	0.0149799	0.0125161	0.00692959	0.00421808
55	0.223218	0.216753	0.068717	0.0614975	0.0431388	0.0311778	0.0134777	0.0125613	0.0117635	0.00423337
55.2	0.232054	0.217434	0.0692264	0.06171	0.0435472	0.0312889	0.0202461	0.0126065	0.00771273	0.00424867
55.4	0.225582	0.218115	0.0684964	0.0619225	0.0406042	0.0314	0.0164392	0.0126517	0.0099001	0.00426396
55.6	0.229185	0.218795	0.0673009	0.0621348	0.0436742	0.0315111	0.0188349	0.012697	0.00905878	0.00427925
55.8	0.230912	0.219474	0.0686508	0.0623471	0.0440269	0.0316221	0.00852389	0.0127422	0.00581045	0.00429454
56	0.228919	0.220153	0.0640762	0.0625594	0.0435621	0.0317332	0.0178523	0.0127874	0.0109623	0.00430982
56.2	0.230015	0.220831	0.0679518	0.0627715	0.041391	0.0318442	0.0186031	0.0128326	0.0122479	0.00432511
56.4	0.232185	0.221508	0.0654704	0.0629836	0.0447731	0.0319552	0.0136527	0.0128778	0.00597073	0.0043404
56.6	0.233953	0.222185	0.067636	0.0631956	0.0426142	0.0320662	0.0154387	0.012923	0.0127663	0.00435568
56.8	0.232709	0.222861	0.0701291	0.0634075	0.0411113	0.0321772	0.0176398	0.0129682	0.00627322	0.00437097
57	0.234186	0.223536	0.0694924	0.0636193	0.0429107	0.0322881	0.0139851	0.0130133	0.0101196	0.00438625
57.2	0.23549	0.224211	0.071778	0.0638311	0.0477027	0.032399	0.0161682	0.0130585	0.00494225	0.00440154
57.4	0.232198	0.224884	0.0710828	0.0640427	0.0423416	0.03251	0.0178424	0.0131037	0.00726111	0.00441682
57.6	0.234345	0.225558	0.0672105	0.0642543	0.039862	0.0326209	0.0179167	0.0131489	0.010822	0.0044321
57.8	0.234028	0.22623	0.0701076	0.0644659	0.0469818	0.0327318	0.0177496	0.0131941	0.00878758	0.00444739
58	0.237655	0.226902	0.0683148	0.0646773	0.0445382	0.0328427	0.0149283	0.0132392	0.00873453	0.00446267
58.2	0.240131	0.227573	0.0700274	0.0648887	0.041198	0.0329535	0.0174197	0.0132844	0.0120887	0.00447795
58.4	0.238366	0.228243	0.0711947	0.0651	0.0442493	0.0330644	0.0141199	0.0133296	0.00833036	0.00449323
58.6	0.237414	0.228913	0.0709323	0.0653112	0.0413947	0.0331752	0.0181971	0.0133747	0.00921972	0.00450851
58.8	0.240046	0.229582	0.0728473	0.0655223	0.0438443	0.033286	0.0170959	0.0134199	0.00847209	0.00452378
59	0.240998	0.23025	0.0721608	0.0657334	0.0423734	0.0333968	0.0174354	0.0134651	0.0127941	0.00453906
59.2	0.238758	0.230918	0.070641	0.0659443	0.0398594	0.0335076	0.0139602	0.0135102	0.00527282	0.00455434
59.4	0.240944	0.231585	0.0695893	0.0661552	0.0439107	0.0336183	0.0165331	0.0135554	0.0111071	0.00456961
59.6	0.243162	0.232251	0.0706948	0.0663661	0.0459331	0.0337291	0.0143824	0.0136005	0.0122813	0.00458489
59.8	0.243153	0.232916	0.0726544	0.0665768	0.043957	0.0338398	0.0122625	0.0136457	0.0111991	0.00460016
60	0.243536	0.233581	0.0712766	0.0667875	0.044327	0.0339505	0.0202055	0.0136908	0.0103563	0.00461544
60.2	0.24726	0.234246	0.0753113	0.0669981	0.0415117	0.0340612	0.0195295	0.0137359	0.0056153	0.00463071
60.4	0.24502	0.234909	0.0721373	0.0672086	0.0455556	0.0341719	0.0190937	0.0137811	0.00933302	0.00464598
60.6	0.242703	0.235572	0.0723976	0.067419	0.0428743	0.0342826	0.0180283	0.0138262	0.00768639	0.00466125
60.8	0.246278	0.236234	0.0758371	0.0676294	0.0438287	0.0343932	0.0144123	0.0138713	0.0106695	0.00467652
61	0.243898	0.236895	0.0722636	0.0678397	0.0467862	0.0345039	0.0189579	0.0139164	0.00727374	0.00469179
61.2	0.243258	0.237556	0.0690352	0.0680499	0.0447394	0.0346145	0.0148876	0.0139616	0.00651313	0.00470706
61.4	0.248837	0.238216	0.0754271	0.06826	0.0450896	0.0347251	0.0140166	0.0140067	0.0125919	0.00472233
61.6	0.248343	0.238876	0.0736405	0.0684701	0.0483843	0.0348357	0.017037	0.0140518	0.0116627	0.0047376
61.8	0.245824	0.239534	0.0722991	0.0686801	0.0434887	0.0349462	0.0121843	0.0140969	0.0079741	0.00475287
62	0.247135	0.240192	0.073669	0.06889	0.0489487	0.0350568	0.0169828	0.014142	0.00801737	0.00476813
62.2	0.249985	0.24085	0.0741321	0.0690998	0.0443926	0.0351673	0.0179127	0.0141871	0.00905056	0.0047834
62.4	0.246928	0.241507	0.0713525	0.0693096	0.0438024	0.0352779	0.016893	0.0142322	0.0103059	0.00479866
62.6	0.250527	0.242163	0.0755517	0.0695192	0.0429623	0.0353884	0.0190474	0.0142773	0.00995118	0.00481393
62.8	0.251727	0.242818	0.0747759	0.0697288	0.042502	0.0354989	0.0202146	0.0143224	0.00871635	0.00482919
63	0.250339	0.243473	0.0752033	0.0699383	0.0461605	0.0356093	0.016834	0.0143675	0.00994159	0.00484445
63.2	0.252134	0.244127	0.073314	0.0701478	0.0437663	0.0357198	0.0180293	0.0144126	0.00744731	0.00485972
63.4	0.249657	0.24478	0.0751947	0.0703572	0.0459672	0.0358302	0.0124687	0.0144577	0.00985069	0.00487498
63.6	0.250885	0.245433	0.0724312	0.0705665	0.045372	0.0359406	0.0180016	0.0145028	0.00784648	0.00489024
63.8	0.257067	0.246085	0.077379	0.0707757	0.0476665	0.0360511	0.0185537	0.0145478	0.00825144	0.0049055
64	0.256972	0.246736	0.0713804	0.0709848	0.0483616	0.0361614	0.0161466	0.0145929	0.0117616	0.00492076
64.2	0.25	0.247387	0.0751731	0.0711939	0.0452574	0.0362718	0.0192505	0.014638	0.0121895	0.00493601
64.4	0.260578	0.248037	0.0753724	0.0714028	0.0447733	0.0363822	0.0170225	0.014683	0.00727678	0.00495127
64.6	0.256115	0.248686	0.0764069	0.0716118	0.0467509	0.0364925	0.0193524	0.0147281	0.00823332	0.00496653
64.8	0.257601	0.249334	0.0781768	0.0718206	0.0470135	0.0366029	0.0196545	0.0147732	0.00972504	0.00498178
65	0.255505	0.249982	0.0747972	0.0720293	0.0462879	0.0367132	0.0171294	0.0148182	0.00946219	0.00499704
65.2	0.259669	0.25063	0.074776	0.072238	0.0473568	0.0368235	0.0195176	0.0148633	0.00994922	0.00501229
65.4	0.257934	0.251276	0.0766893	0.0724466	0.0443151	0.0369338	0.0171825	0.0149083	0.00730021	0.00502755
65.6	0.260558	0.251922	0.0799179	0.0726551	0.0450016	0.037044	0.0212194	0.0149534	0.00702007	0.0050428
65.8	0.261303	0.252568	0.0786468	0.0728636	0.0504115	0.0371543	0.0185169	0.0149984	0.00806756	0.00505805
66	0.25886	0.253212	0.0771916	0.073072	0.0470621	0.0372645	0.0181043	0.0150435	0.0110117	0.0050733
66.2	0.256555	0.253856	0.0796875	0.0732803	0.0484073	0.0373747	0.0203077	0.0150885	0.00644089	0.00508855
66.4	0.262216	0.2545	0.0799546	0.0734885	0.0467736	0.0374849	0.0144842	0.0151335	0.012283	0.0051038
66.6	0.265246	0.255142	0.079427	0.0736966	0.0478479	0.0375951	0.0145825	0.0151786	0.0104696	0.00511905
66.8	0.265846	0.255784	0.078514	0.0739047	0.046295	0.0377053	0.0134286	0.0152236	0.0101245	0.0051343
67	0.263935	0.256426	0.079453	0.0741127	0.0493934	0.0378154	0.016296	0.0152686	0.00841738	0.00514955
67.2	0.263052	0.257066	0.0799523	0.0743206	0.0503859	0.0379255	0.0167065	0.0153136	0.0119702	0.0051648
67.4	0.263943	0.257706	0.0794834	0.0745284	0.0455795	0.0380357	0.0146791	0.0153587	0.00418765	0.00518004
67.6	0.264769	0.258346	0.0782434	0.0747362	0.0446912	0.0381458	0.018517	0.0154037	0.00362314	0.00519529
67.8	0.266925	0.258984	0.080836	0.0749439	0.0480653	0.0382558	0.0232666	0.0154487	0.00878442	0.00521053
68	0.270723	0.259622	0.0840996	0.0751515	0.0447555	0.0383659	0.0174626	0.0154937	0.00690932	0.00522578
68.2	0.273028	0.26026	0.0832876	0.075359	0.0465669	0.038476	0.013482	0.0155387	0.0115805	0.00524102
68.4	0.271324	0.260896	0.0783784	0.0755665	0.0510174	0.038586	0.0206692	0.0155837	0.00888444	0.00525626
68.6	0.26757	0.261533	0.0805428	0.0757739	0.0483135	0.038696	0.0192027	0.0156287	0.0121702	0.00527151
68.8	0.269862	0.262168	0.0796291	0.0759812	0.0508591	0.038806	0.0184865	0.0156737	0.00935067	0.00528675
69	0.270687	0.262803	0.0781581	0.0761884	0.0497979	0.038916	0.0172528	0.0157187	0.0125883	0.00530199
69.2	0.270444	0.263437	0.0808858	0.0763956	0.0457431	0.039026	0.0166571	0.0157637	0.00823636	0.00531723
69.4	0.267402	0.26407	0.0819601	0.0766027	0.0483448	0.039136	0.0147011	0.0158087	0.00694711	0.00533247
69.6	0.272638	0.264703	0.0869829	0.0768097	0.0501929	0.0392459	0.0192912	0.0158537	0.00663913	0.0053477
69.8	0.272199	0.265335	0.0835573	0.0770166	0.0527938	0.0393558	0.0161796	0.0158986	0.00742705	0.00536294
70	0.27577	0.265967	0.080605	0.0772235	0.0520451	0.0394657	0.017068	0.0159436	0.00836254	0.00537818
70.2	0.275344	0.266598	0.0826649	0.0774303	0.0505369	0.0395756	0.0221578	0.0159886	0.00829668	0.00539341
70.4	0.275663	0.267228	0.0851459	0.0776369	0.0489335	0.0396855	0.0187216	0.0160335	0.0122849	0.00540865
70.6	0.275452	0.267857	0.0846183	0.0778436	0.0461913	0.0397954	0.0194155	0.0160785	0.00423736	0.00542388
70.8	0.275329	0.268486	0.083319	0.0780501	0.0482875	0.0399052	0.0181876	0.0161235	0.0116401	0.00543912
71	0.276425	0.269114	0.0840857	0.0782566	0.050722	0.040015	0.0142586	0.0161684	0.0121602	0.00545435
71.2	0.275209	0.269742	0.0815341	0.078463	0.049672	0.0401248	0.0161972	0.0162134	0.0109737	0.00546958
71.4	0.275988	0.270369	0.0789384	0.0786693	0.0469929	0.0402346	0.0167769	0.0162583	0.0110421	0.00548481
71.6	0.27702	0.270995	0.0819948	0.0788756	0.0511208	0.0403444	0.0160202	0.0163033	0.0116725	0.00550004
71.8	0.279235	0.271621	0.0804538	0.0790818	0.0496028	0.0404542	0.021243	0.0163482	0.00850726	0.00551527
72	0.281443	0.272246	0.0803916	0.0792879	0.0501359	0.040564	0.0204747	0.0163932	0.00721444	0.0055305
72.2	0.280788	0.27287	0.0795919	0.0794939	0.0497567	0.0406737	0.0193038	0.0164381	0.00912667	0.00554573
72.4	0.280641	0.273494	0.0820021	0.0796998	0.049452	0.0407834	0.0195278	0.016483	0.0102871	0.00556096
72.6	0.282389	0.274117	0.0821912	0.0799057	0.0516781	0.0408931	0.0166472	0.016528	0.00590564	0.00557619
72.8	0.280922	0.27474	0.0880302	0.0801115	0.0497623	0.0410028	0.0168836	0.0165729	0.00781787	0.00559141
73	0.281098	0.275362	0.0860169	0.0803172	0.0507915	0.0411125	0.0158499	0.0166178	0.00663264	0.00560664
73.2	0.281417	0.275983	0.0814873	0.0805229	0.0551431	0.0412221	0.0182457	0.0166628	0.00646616	0.00562186
73.4	0.284911	0.276603	0.0876686	0.0807284	0.0485086	0.0413317	0.0187252	0.0167077	0.0107845	0.00563709
73.6	0.284949	0.277223	0.0825201	0.0809339	0.0517395	0.0414414	0.0184308	0.0167526	0.00738091	0.00565231
73.8	0.285437	0.277842	0.0886725	0.0811394	0.051029	0.041551	0.0162762	0.0167975	0.00794447	0.00566753
74	0.285571	0.278461	0.0859374	0.0813447	0.0506093	0.0416606	0.0182914	0.0168424	0.00975264	0.00568276
74.2	0.285211	0.279079	0.0894109	0.08155	0.048657	0.0417701	0.0185757	0.0168873	0.0132111	0.00569798
74.4	0.28834	0.279696	0.0894861	0.0817552	0.0505921	0.0418797	0.0209696	0.0169322	0.00744105	0.0057132
74.6	0.28627	0.280313	0.0870143	0.0819603	0.0532229	0.0419892	0.0223138	0.0169771	0.00698919	0.00572842
74.8	0.28884	0.280929	0.0883076	0.0821653	0.0515047	0.0420987	0.0167339	0.017022	0.0113843	0.00574364
75	0.287609	0.281545	0.0902779	0.0823703	0.0540318	0.0422083	0.0217662	0.0170669	0.00872541	0.00575886
75.2	0.286669	0.28216	0.090258	0.0825752	0.0524923	0.0423178	0.0136809	0.0171118	0.00976885	0.00577407
75.4	0.29119	0.282774	0.0873272	0.08278	0.04987	0.0424272	0.0161445	0.0171567	0.0128848	0.00578929
75.6	0.289035	0.283387	0.089842	0.0829848	0.0506926	0.0425367	0.0192941	0.0172016	0.0105059	0.00580451
75.8	0.285049	0.284	0.0856287	0.0831895	0.0525813	0.0426461	0.0211597	0.0172465	0.0081696	0.00581972
76	0.292717	0.284613	0.0927971	0.083394	0.0500531	0.0427556	0.018721	0.0172914	0.0146056	0.00583494
76.2	0.2902	0.285224	0.0882497	0.0835986	0.0520039	0.042865	0.0177285	0.0173362	0.0085047	0.00585015
76.4	0.291997	0.285835	0.0928665	0.083803	0.0502459	0.0429744	0.0191832	0.0173811	0.00714482	0.00586536
76.6	0.292933	0.286446	0.0891732	0.0840074	0.0526075	0.0430838	0.0216602	0.017426	0.00790937	0.00588058
76.8	0.294802	0.287055	0.0917489	0.0842117	0.0553471	0.0431931	0.0214447	0.0174708	0.00834901	0.00589579
77	0.297282	0.287665	0.0921725	0.0844159	0.0540567	0.0433025	0.0177295	0.0175157	0.00670583	0.005911
77.2	0.291931	0.288273	0.093173	0.0846201	0.0500164	0.0434118	0.0190039	0.0175605	0.00992168	0.00592621
77.4	0.291662	0.288881	0.0927472	0.0848241	0.054053	0.0435211	0.0238882	0.0176054	0.0103371	0.00594142
77.6	0.293898	0.289488	0.0955656	0.0850281	0.0538641	0.0436304	0.0171737	0.0176502	0.00548483	0.00595663
77.8	0.295848	0.290095	0.0900922	0.0852321	0.0516253	0.0437397	0.022238	0.0176951	0.00832177	0.00597183
78	0.295242	0.290701	0.0953293	0.0854359	0.0561986	0.043849	0.0171535	0.0177399	0.00880886	0.00598704
78.2	0.299507	0.291306	0.0891319	0.0856397	0.0524905	0.0439582	0.0206167	0.0177848	0.00793065	0.00600225
78.4	0.29981	0.291911	0.0927777	0.0858434	0.0531212	0.0440675	0.021143	0.0178296	0.0109654	0.00601745
78.6	0.297576	0.292515	0.0918908	0.086047	0.0515851	0.0441767	0.0168085	0.0178745	0.0104409	0.00603266
78.8	0.298964	0.293119	0.0947488	0.0862506	0.0552818	0.0442859	0.0197379	0.0179193	0.00564564	0.00604786
79	0.296195	0.293722	0.0943417	0.0864541	0.0546999	0.0443951	0.0189815	0.0179641	0.010129	0.00606307
79.2	0.303047	0.294324	0.0961104	0.0866574	0.0532894	0.0445043	0.0225562	0.0180089	0.0117375	0.00607827
79.4	0.299516	0.294926	0.0944043	0.0868608	0.051868	0.0446134	0.0222659	0.0180538	0.0106185	0.00609347
79.6	0.299488	0.295527	0.0879578	0.087064	0.0518177	0.0447226	0.0215835	0.0180986	0.00894279	0.00610867
79.8	0.30606	0.296127	0.0949123	0.0872672	0.0545383	0.0448317	0.0216142	0.0181434	0.0120063	0.00612387
80	0.299783	0.296727	0.09532	0.0874703	0.0558667	0.0449408	0.0220597	0.0181882	0.00630803	0.00613907
80.2	0.301552	0.297326	0.09286	0.0876733	0.0547678	0.0450499	0.0153051	0.018233	0.00879646	0.00615427
80.4	0.302177	0.297925	0.0939017	0.0878763	0.0524882	0.045159	0.0200332	0.0182778	0.00790001	0.00616947
80.6	0.303869	0.298523	0.0959168	0.0880792	0.0518996	0.045268	0.0180883	0.0183226	0.00883992	0.00618467
80.8	0.305613	0.29912	0.0924993	0.088282	0.0525695	0.0453771	0.0198192	0.0183674	0.010255	0.00619987
81	0.304089	0.299717	0.0945446	0.0884847	0.054644	0.0454861	0.0248314	0.0184122	0.00991202	0.00621506
81.2	0.307808	0.300313	0.0943745	0.0886874	0.0538793	0.0455951	0.0205675	0.018457	0.00967998	0.00623026
81.4	0.303479	0.300908	0.0953785	0.08889	0.0524771	0.0457041	0.0186329	0.0185018	0.00789935	0.00624545
81.6	0.305996	0.301503	0.0974954	0.0890925	0.0578369	0.0458131	0.0226054	0.0185466	0.0107583	0.00626065
81.8	0.306111	0.302097	0.0916899	0.0892949	0.0565163	0.0459221	0.0192085	0.0185914	0.00971557	0.00627584
82	0.308112	0.302691	0.0984089	0.0894973	0.0516846	0.046031	0.0213887	0.0186362	0.00925053	0.00629103
82.2	0.310189	0.303284	0.0945643	0.0896996	0.0535475	0.0461399	0.0193358	0.0186809	0.00745411	0.00630622
82.4	0.307484	0.303877	0.0978924	0.0899018	0.0550519	0.0462489	0.0189177	0.0187257	0.0115678	0.00632141
82.6	0.305635	0.304468	0.0962359	0.090104	0.0540728	0.0463578	0.0205906	0.0187705	0.0106948	0.0063366
82.8	0.309203	0.30506	0.0996368	0.090306	0.0581048	0.0464667	0.0237178	0.0188152	0.00588144	0.00635179
83	0.312413	0.30565	0.0938415	0.090508	0.0560448	0.0465755	0.021507	0.01886	0.00901289	0.00636698
83.2	0.31172	0.30624	0.0973353	0.0907099	0.055219	0.0466844	0.0187871	0.0189048	0.00922836	0.00638217
83.4	0.309302	0.30683	0.0966948	0.0909118	0.0547282	0.0467932	0.0178763	0.0189495	0.00663264	0.00639736
83.6	0.316199	0.307419	0.100193	0.0911136	0.0516551	0.0469021	0.0225641	0.0189943	0.00677956	0.00641254
83.8	0.311654	0.308007	0.0970668	0.0913153	0.0570201	0.0470109	0.0215828	0.019039	0.0155762	0.00642773
84	0.316637	0.308594	0.101286	0.0915169	0.0562064	0.0471196	0.022413	0.0190838	0.00990678	0.00644292
84.2	0.313013	0.309181	0.0935117	0.0917184	0.0558359	0.0472284	0.0208674	0.0191285	0.00383467	0.0064581
84.4	0.313011	0.309768	0.0954103	0.0919199	0.0573881	0.0473372	0.0197688	0.0191732	0.00934429	0.00647328
84.6	0.316302	0.310353	0.0944664	0.0921213	0.0570278	0.0474459	0.0197827	0.019218	0.00612999	0.00648847
84.8	0.3149	0.310939	0.100372	0.0923227	0.0572277	0.0475547	0.0200455	0.0192627	0.00813348	0.00650365
85	0.31274	0.311523	0.095428	0.0925239	0.0553985	0.0476634	0.0190197	0.0193075	0.0110898	0.00651883
85.2	0.315349	0.312107	0.0958411	0.0927251	0.0557236	0.0477721	0.0239872	0.0193522	0.0113389	0.00653401
85.4	0.316239	0.31269	0.0938843	0.0929262	0.0535624	0.0478807	0.0239456	0.0193969	0.00742389	0.00654919
85.6	0.320165	0.313273	0.0969994	0.0931272	0.0569771	0.0479894	0.0256426	0.0194416	0.00721271	0.00656437
85.8	0.313651	0.313855	0.0977865	0.0933282	0.0594573	0.0480981	0.0181086	0.0194863	0.00832392	0.00657955
86	0.319909	0.314437	0.0978549	0.0935291	0.0579304	0.0482067	0.0220751	0.0195311	0.00985194	0.00659473
86.2	0.319598	0.315018	0.0986574	0.0937299	0.0572983	0.0483153	0.0213211	0.0195758	0.0110833	0.0066099
86.4	0.319047	0.315598	0.102306	0.0939306	0.0598441	0.0484239	0.023814	0.0196205	0.00757928	0.00662508
86.6	0.317113	0.316178	0.100612	0.0941313	0.053534	0.0485325	0.0200911	0.0196652	0.0127584	0.00664026
86.8	0.320454	0.316757	0.0989014	0.0943319	0.0575765	0.0486411	0.0237267	0.0197099	0.00968034	0.00665543
87	0.319121	0.317336	0.101218	0.0945324	0.0527168	0.0487496	0.0205727	0.0197546	0.0115656	0.0066706
87.2	0.31975	0.317914	0.10139	0.0947329	0.0553676	0.0488582	0.0176465	0.0197993	0.0122254	0.00668578
87.4	0.322561	0.318491	0.101711	0.0949333	0.0571538	0.0489667	0.0237132	0.0198439	0.0105837	0.00670095
87.6	0.318789	0.319068	0.101212	0.0951336	0.0553315	0.0490752	0.0220174	0.0198886	0.00953103	0.00671612
87.8	0.321904	0.319644	0.103754	0.0953338	0.0591346	0.0491837	0.0180047	0.0199333	0.0108844	0.00673129
88	0.325533	0.32022	0.102328	0.0955339	0.0589463	0.0492921	0.0232763	0.019978	0.012391	0.00674646
88.2	0.32524	0.320795	0.103187	0.095734	0.0568751	0.0494006	0.0198865	0.0200227	0.0103854	0.00676163
88.4	0.323363	0.321369	0.102587	0.095934	0.0593651	0.049509	0.0186597	0.0200674	0.00699664	0.0067768
88.6	0.325535	0.321943	0.101443	0.096134	0.061199	0.0496175	0.0209925	0.020112	0.0105962	0.00679197
88.8	0.329465	0.322516	0.101495	0.0963338	0.0593494	0.0497259	0.0223716	0.0201567	0.0118147	0.00680714
89	0.322484	0.323089	0.0990792	0.0965336	0.0571802	0.0498343	0.0213333	0.0202014	0.00841797	0.00682231
89.2	0.32667	0.323661	0.102964	0.0967333	0.0603435	0.0499427	0.0225666	0.020246	0.0132274	0.00683747
89.4	0.328506	0.324232	0.104542	0.096933	0.056981	0.050051	0.0245743	0.0202907	0.0121537	0.00685264
89.6	0.324863	0.324803	0.099683	0.0971326	0.0570108	0.0501594	0.0212228	0.0203353	0.00762952	0.0068678
89.8	0.326464	0.325374	0.103442	0.0973321	0.0589122	0.0502677	0.0211845	0.02038	0.00845421	0.00688296
90	0.328396	0.325943	0.104103	0.0975315	0.063092	0.050376	0.0268949	0.0204246	0.0100125	0.00689813
90.2	0.326103	0.326513	0.101032	0.0977308	0.0569559	0.0504843	0.0239233	0.0204693	0.00947232	0.00691329
90.4	0.326706	0.327081	0.0980963	0.0979301	0.0590607	0.0505926	0.0238184	0.0205139	0.00907225	0.00692845
90.6	0.33078	0.327649	0.102775	0.0981293	0.0596671	0.0507009	0.0224339	0.0205586	0.00701077	0.00694361
90.8	0.328715	0.328216	0.102854	0.0983284	0.0584917	0.0508091	0.0229715	0.0206032	0.00933565	0.00695877
91	0.335008	0.328783	0.102359	0.0985275	0.0627756	0.0509174	0.0231426	0.0206478	0.00962646	0.00697393
91.2	0.334304	0.329349	0.102616	0.0987265	0.0580191	0.0510256	0.0238482	0.0206925	0.00944711	0.00698909
91.4	0.333775	0.329915	0.104896	0.0989254	0.0632523	0.0511338	0.0235264	0.0207371	0.00984175	0.00700425
91.6	0.337066	0.33048	0.104844	0.0991243	0.0611066	0.051242	0.0239321	0.0207817	0.00828941	0.00701941
91.8	0.331964	0.331044	0.106009	0.099323	0.0575322	0.0513501	0.0233384	0.0208263	0.0097046	0.00703456
92	0.33029	0.331608	0.104705	0.0995217	0.0597912	0.0514583	0.021949	0.0208709	0.0102213	0.00704972
92.2	0.334703	0.332172	0.107385	0.0997203	0.0576346	0.0515664	0.0238329	0.0209156	0.00938798	0.00706487
92.4	0.335883	0.332734	0.104578	0.0999189	0.0566367	0.0516746	0.0249589	0.0209602	0.0115051	0.00708003
92.6	0.336102	0.333296	0.108208	0.100117	0.0583291	0.0517827	0.0229346	0.0210048	0.0121676	0.00709518
92.8	0.338919	0.333858	0.105249	0.100316	0.0571911	0.0518908	0.0245848	0.0210494	0.00990535	0.00711033
93	0.337481	0.334419	0.10911	0.100514	0.0612157	0.0519989	0.0272092	0.021094	0.0127496	0.00712549
93.2	0.337444	0.334979	0.1037	0.100712	0.0614917	0.0521069	0.0261734	0.0211386	0.0128744	0.00714064
93.4	0.339851	0.335539	0.108144	0.100911	0.0628379	0.052215	0.0224444	0.0211832	0.00925625	0.00715579
93.6	0.342244	0.336099	0.106228	0.101109	0.0575322	0.052323	0.0216284	0.0212278	0.00927861	0.00717094
93.8	0.342434	0.336657	0.106727	0.101307	0.0584444	0.052431	0.0237716	0.0212723	0.0104575	0.00718609
94	0.343595	0.337215	0.10612	0.101505	0.0589425	0.052539	0.0239993	0.0213169	0.00884117	0.00720124
94.2	0.338542	0.337773	0.106615	0.101703	0.0647335	0.052647	0.0245379	0.0213615	0.0108442	0.00721638
94.4	0.343146	0.33833	0.104411	0.1019	0.0587893	0.052755	0.0244831	0.0214061	0.00739635	0.00723153
94.6	0.341521	0.338886	0.105453	0.102098	0.061217	0.0528629	0.0249546	0.0214507	0.00815941	0.00724668
94.8	0.338853	0.339442	0.108891	0.102296	0.0635231	0.0529709	0.0216379	0.0214952	0.0144221	0.00726182
95	0.344256	0.339997	0.105487	0.102493	0.0619629	0.0530788	0.0234513	0.0215398	0.0110182	0.00727697
95.2	0.338282	0.340552	0.108743	0.102691	0.0599918	0.0531867	0.0264856	0.0215844	0.00720424	0.00729211
95.4	0.342374	0.341106	0.104256	0.102888	0.0621024	0.0532946	0.0242249	0.0216289	0.0113552	0.00730725
95.6	0.342355	0.341659	0.105601	0.103086	0.059674	0.0534024	0.026217	0.0216735	0.00655312	0.0073224
95.8	0.346747	0.342212	0.109386	0.103283	0.058237	0.0535103	0.0249741	0.021718	0.00952322	0.00733754
96	0.344801	0.342765	0.107441	0.10348	0.059405	0.0536182	0.0241638	0.0217626	0.00859971	0.00735268
96.2	0.344246	0.343317	0.109268	0.103678	0.0637097	0.053726	0.0214262	0.0218071	0.0123034	0.00736782
96.4	0.348779	0.343868	0.109567	0.103875	0.0581759	0.0538338	0.0251863	0.0218517	0.0123002	0.00738296
96.6	0.348965	0.344418	0.111601	0.104072	0.064058	0.0539416	0.022292	0.0218962	0.00921864	0.0073981
96.8	0.350708	0.344969	0.105828	0.104269	0.0586757	0.0540494	0.0223433	0.0219408	0.0100417	0.00741324
97	0.350049	0.345518	0.106765	0.104466	0.0613626	0.0541571	0.0231831	0.0219853	0.00916452	0.00742837
97.2	0.346334	0.346067	0.109158	0.104662	0.0614232	0.0542649	0.0228333	0.0220298	0.00768508	0.00744351
97.4	0.352325	0.346616	0.108503	0.104859	0.0597522	0.0543726	0.0247292	0.0220744	0.00884969	0.00745865
97.6	0.349429	0.347163	0.115756	0.105056	0.065887	0.0544803	0.0242012	0.0221189	0.0120766	0.00747378
97.8	0.348432	0.347711	0.11181	0.105252	0.0606196	0.054588	0.0237635	0.0221634	0.00930191	0.00748892
98	0.346201	0.348257	0.108275	0.105449	0.0615253	0.0546957	0.0211996	0.0222079	0.0105661	0.00750405
98.2	0.35241	0.348804	0.111107	0.105645	0.0634971	0.0548034	0.0211941	0.0222524	0.00976039	0.00751918
98.4	0.35303	0.349349	0.110598	0.105842	0.0608261	0.054911	0.0259514	0.0222969	0.00625576	0.00753431
98.6	0.35417	0.349894	0.110077	0.106038	0.0599016	0.0550187	0.0229323	0.0223415	0.0075698	0.00754945
98.8	0.353258	0.350439	0.107123	0.106234	0.0677414	0.0551263	0.0291237	0.022386	0.0111486	0.00756458
99	0.355873	0.350983	0.114916	0.106431	0.0597529	0.0552339	0.0265073	0.0224305	0.00759722	0.00757971
99.2	0.353498	0.351526	0.11517	0.106627	0.0643807	0.0553415	0.0224906	0.022475	0.00994916	0.00759484
99.4	0.355777	0.352069	0.114588	0.106823	0.0669997	0.0554491	0.0200936	0.0225195	0.00479276	0.00760997
99.6	0.3554	0.352611	0.111078	0.107019	0.0620569	0.0555566	0.024473	0.022564	0.0106528	0.00762509
99.8	0.35624	0.353153	0.111586	0.107215	0.063349	0.0556642	0.0258893	0.0226084	0.00825543	0.00764022
100	0.361698	0.353694	0.113652	0.10741	0.0595597	0.0557717	0.0226364	0.0226529	0.0104111	0.00765535
100.2	0.361967	0.354234	0.113605	0.107606	0.0601197	0.0558792	0.0182836	0.0226974	0.00651933	0.00767047
100.4	0.355977	0.354774	0.110872	0.107802	0.0618042	0.0559867	0.0205812	0.0227419	0.0066675	0.0076856
100.6	0.36306	0.355314	0.113921	0.107997	0.0601752	0.0560942	0.0209798	0.0227864	0.0134626	0.00770072
100.8	0.358478	0.355853	0.111623	0.108193	0.0625736	0.0562016	0.0223457	0.0228308	0.00731165	0.00771584
101	0.358015	0.356391	0.116435	0.108388	0.0623177	0.0563091	0.0260917	0.0228753	0.00772263	0.00773097
101.2	0.358027	0.356929	0.11027	0.108584	0.0643634	0.0564165	0.0234202	0.0229198	0.0105224	0.00774609
101.4	0.360577	0.357466	0.110795	0.108779	0.066336	0.056524	0.0218401	0.0229642	0.00765194	0.00776121
101.6	0.357092	0.358003	0.112915	0.108974	0.063266	0.0566313	0.02639	0.0230087	0.0112803	0.00777633
101.8	0.364524	0.358539	0.113725	0.109169	0.0632555	0.0567387	0.0261206	0.0230532	0.00976033	0.00779145
102	0.361189	0.359074	0.114965	0.109364	0.0680839	0.0568461	0.0214126	0.0230976	0.00830371	0.00780657
102.2	0.361482	0.359609	0.113688	0.10956	0.068473	0.0569535	0.0241694	0.0231421	0.0125805	0.00782169
102.4	0.36437	0.360144	0.118029	0.109754	0.0638039	0.0570608	0.0191385	0.0231865	0.0094899	0.00783681
102.6	0.364156	0.360678	0.11072	0.109949	0.0660968	0.0571681	0.0249912	0.023231	0.0101746	0.00785192
102.8	0.361778	0.361211	0.112692	0.110144	0.0630061	0.0572754	0.025492	0.0232754	0.00550784	0.00786704
103	0.364992	0.361744	0.116972	0.110339	0.0611964	0.0573827	0.0248705	0.0233198	0.00999994	0.00788215
103.2	0.366853	0.362276	0.119387	0.110534	0.0631593	0.05749	0.0257002	0.0233643	0.0118035	0.00789727
103.4	0.365399	0.362808	0.115966	0.110728	0.0624193	0.0575973	0.024115	0.0234087	0.00868441	0.00791238
103.6	0.36661	0.363339	0.114198	0.110923	0.0687295	0.0577045	0.0196767	0.0234531	0.0102307	0.0079275
103.8	0.368797	0.36387	0.115082	0.111117	0.0661695	0.0578117	0.0220704	0.0234975	0.00791592	0.00794261
104	0.363126	0.3644	0.113843	0.111312	0.068688	0.057919	0.0239328	0.023542	0.00991864	0.00795772
104.2	0.364802	0.36493	0.117748	0.111506	0.064868	0.0580262	0.0226161	0.0235864	0.00925125	0.00797283
104.4	0.365391	0.365459	0.115392	0.1117	0.0650517	0.0581333	0.0266358	0.0236308	0.00678147	0.00798794
104.6	0.370053	0.365987	0.117573	0.111894	0.0660038	0.0582405	0.0245225	0.0236752	0.00961776	0.00800305
104.8	0.364715	0.366515	0.114426	0.112088	0.0647848	0.0583477	0.0217742	0.0237196	0.012043	0.00801816
105	0.367112	0.367042	0.112087	0.112282	0.065787	0.0584548	0.025293	0.023764	0.0119048	0.00803327
105.2	0.369803	0.367569	0.114789	0.112476	0.0682721	0.0585619	0.0262651	0.0238084	0.0142514	0.00804838
105.4	0.368445	0.368095	0.117854	0.11267	0.0627423	0.058669	0.0244833	0.0238528	0.011733	0.00806348
105.6	0.371266	0.368621	0.117293	0.112864	0.0656365	0.0587761	0.0237011	0.0238972	0.00796248	0.00807859
105.8	0.374369	0.369146	0.118133	0.113058	0.0675746	0.0588832	0.0233508	0.0239416	0.00871993	0.00809369
106	0.371593	0.369671	0.120368	0.113251	0.0663003	0.0589902	0.0243086	0.023986	0.00915361	0.0081088
106.2	0.373389	0.370195	0.121152	0.113445	0.0649043	0.0590973	0.0282261	0.0240304	0.00750561	0.0081239
106.4	0.373215	0.370719	0.121188	0.113639	0.0686966	0.0592043	0.026443	0.0240748	0.0106358	0.00813901
106.6	0.374853	0.371242	0.120533	0.113832	0.0604749	0.0593113	0.0250018	0.0241192	0.00767202	0.00815411
106.8	0.370362	0.371764	0.12149	0.114025	0.0659194	0.0594183	0.0240382	0.0241635	0.00791479	0.00816921
107	0.376181	0.372286	0.12063	0.114219	0.0667098	0.0595253	0.0257286	0.0242079	0.0111754	0.00818431
107.2	0.374081	0.372808	0.117654	0.114412	0.0696984	0.0596323	0.0271568	0.0242523	0.00911588	0.00819941
107.4	0.373934	0.373328	0.118049	0.114605	0.0677076	0.0597392	0.0278238	0.0242966	0.00897718	0.00821451
107.6	0.379401	0.373849	0.119747	0.114798	0.0648471	0.0598461	0.0319746	0.024341	0.0131118	0.00822961
107.8	0.375155	0.374369	0.119927	0.114991	0.0670475	0.0599531	0.0241278	0.0243854	0.00831033	0.00824471
108	0.372811	0.374888	0.117604	0.115184	0.0646458	0.06006	0.0261346	0.0244297	0.00926019	0.0082598
108.2	0.377643	0.375407	0.121924	0.115377	0.0655464	0.0601668	0.0297687	0.0244741	0.012312	0.0082749
108.4	0.374879	0.375925	0.1221	0.11557	0.0680165	0.0602737	0.0246171	0.0245184	0.0126334	0.00828999
108.6	0.37515	0.376443	0.120868	0.115763	0.0686129	0.0603806	0.0286067	0.0245628	0.00830425	0.00830509
108.8	0.377241	0.37696	0.119133	0.115955	0.0692337	0.0604874	0.0216389	0.0246071	0.00883258	0.00832018
109	0.379623	0.377476	0.117644	0.116148	0.0729078	0.0605942	0.0254931	0.0246515	0.00963665	0.00833528
109.2	0.381119	0.377992	0.117957	0.116341	0.0678798	0.060701	0.0269662	0.0246958	0.00951649	0.00835037
109.4	0.379016	0.378508	0.124204	0.116533	0.0669693	0.0608078	0.0263715	0.0247401	0.00598855	0.00836546
109.6	0.378196	0.379023	0.118205	0.116726	0.0703643	0.0609146	0.0287108	0.0247845	0.0121124	0.00838055
109.8	0.377985	0.379538	0.123626	0.116918	0.0667055	0.0610214	0.0260696	0.0248288	0.0103737	0.00839564
110	0.382084	0.380051	0.125798	0.11711	0.0660645	0.0611281	0.0292937	0.0248731	0.009448	0.00841073
110.2	0.378498	0.380565	0.120877	0.117302	0.0671975	0.0612348	0.0245131	0.0249174	0.00793464	0.00842582
110.4	0.381131	0.381078	0.121994	0.117494	0.0703468	0.0613416	0.0265785	0.0249618	0.00670279	0.00844091
110.6	0.382049	0.38159	0.125409	0.117686	0.0688838	0.0614483	0.0256108	0.0250061	0.0137797	0.008456
110.8	0.381038	0.382102	0.124728	0.117878	0.0670705	0.0615549	0.0253493	0.0250504	0.00923188	0.00847109
111	0.382642	0.382613	0.122357	0.11807	0.0710804	0.0616616	0.031244	0.0250947	0.0110878	0.00848617
111.2	0.38489	0.383124	0.121008	0.118262	0.0698399	0.0617683	0.0269139	0.025139	0.0116	0.00850126
111.4	0.385602	0.383634	0.121996	0.118454	0.0700572	0.0618749	0.0261319	0.0251833	0.0086276	0.00851634
111.6	0.385332	0.384144	0.122754	0.118646	0.0683606	0.0619815	0.0306565	0.0252276	0.00885279	0.00853143
111.8	0.385259	0.384653	0.122045	0.118837	0.0684107	0.0620881	0.0266045	0.0252719	0.00977064	0.00854651
112	0.382749	0.385162	0.121526	0.119029	0.0677988	0.0621947	0.0242193	0.0253162	0.012752	0.00856159
112.2	0.385528	0.38567	0.124554	0.11922	0.0684248	0.0623013	0.0241617	0.0253605	0.00907792	0.00857667
112.4	0.384634	0.386178	0.124404	0.119412	0.0665607	0.0624078	0.0267581	0.0254048	0.00997747	0.00859175
112.6	0.388826	0.386685	0.119261	0.119603	0.0708742	0.0625144	0.0283057	0.025449	0.013598	0.00860683
112.8	0.38838	0.387192	0.12789	0.119794	0.0723547	0.0626209	0.0308974	0.0254933	0.0110648	0.00862191
113	0.387064	0.387698	0.127729	0.119986	0.0686277	0.0627274	0.0258864	0.0255376	0.0087933	0.00863699
113.2	0.389094	0.388203	0.126802	0.120177	0.0708984	0.0628339	0.0316537	0.0255819	0.0101586	0.00865207
113.4	0.388725	0.388708	0.126801	0.120368	0.0699239	0.0629404	0.0295527	0.0256261	0.00965435	0.00866715
113.6	0.388352	0.389213	0.127662	0.120559	0.0693309	0.0630469	0.0264265	0.0256704	0.00843031	0.00868223
113.8	0.393529	0.389717	0.125153	0.12075	0.07136	0.0631533	0.0253307	0.0257147	0.0116898	0.0086973
114	0.390919	0.39022	0.126533	0.120941	0.0714179	0.0632598	0.024055	0.0257589	0.0141585	0.00871238
114.2	0.396289	0.390723	0.124781	0.121131	0.0702875	0.0633662	0.0280865	0.0258032	0.0104782	0.00872745
114.4	0.389898	0.391226	0.12639	0.121322	0.0668694	0.0634726	0.0267858	0.0258474	0.00280876	0.00874252
114.6	0.391189	0.391728	0.127557	0.121513	0.0678519	0.063579	0.0304024	0.0258917	0.00969339	0.0087576
114.8	0.392727	0.392229	0.127617	0.121703	0.0670532	0.0636853	0.0269645	0.0259359	0.00756581	0.00877267
115	0.393272	0.39273	0.129577	0.121894	0.0666639	0.0637917	0.0275443	0.0259802	0.00917096	0.00878774
115.2	0.394508	0.393231	0.130005	0.122084	0.0715774	0.063898	0.02323	0.0260244	0.0111699	0.00880281
115.4	0.390338	0.39373	0.127789	0.122275	0.070443	0.0640044	0.0274313	0.0260686	0.00962813	0.00881788
115.6	0.391693	0.39423	0.126947	0.122465	0.0656405	0.0641107	0.0289691	0.0261129	0.0113538	0.00883295
115.8	0.395063	0.394729	0.127397	0.122655	0.0720617	0.0642169	0.0253939	0.0261571	0.00901766	0.00884802
116	0.393579	0.395227	0.126423	0.122845	0.0686874	0.0643232	0.031277	0.0262013	0.00916452	0.00886309
116.2	0.39286	0.395725	0.12709	0.123036	0.0700043	0.0644295	0.0270084	0.0262456	0.00808735	0.00887816
116.4	0.396501	0.396222	0.129773	0.123226	0.0695835	0.0645357	0.0287234	0.0262898	0.0134088	0.00889322
116.6	0.394567	0.396719	0.133317	0.123415	0.0715848	0.064642	0.0293059	0.026334	0.0113354	0.00890829
116.8	0.394933	0.397215	0.126906	0.123605	0.0708554	0.0647482	0.0273413	0.0263782	0.00800521	0.00892335
117	0.400705	0.397711	0.13132	0.123795	0.0727593	0.0648544	0.0252695	0.0264224	0.011044	0.00893842
117.2	0.39538	0.398206	0.12991	0.123985	0.0707542	0.0649606	0.0294594	0.0264666	0.00776042	0.00895348
117.4	0.394683	0.398701	0.131013	0.124175	0.0693445	0.0650668	0.0228876	0.0265108	0.010371	0.00896854
117.6	0.399681	0.399195	0.13043	0.124364	0.0692729	0.0651729	0.0218725	0.026555	0.0108579	0.00898361
117.8	0.400885	0.399689	0.126589	0.124554	0.0744457	0.065279	0.0258635	0.0265992	0.0100417	0.00899867
118	0.402397	0.400182	0.125367	0.124743	0.0711031	0.0653852	0.0222978	0.0266434	0.0146582	0.00901373
118.2	0.40046	0.400675	0.129465	0.124933	0.0738381	0.0654913	0.0262248	0.0266876	0.0089453	0.00902879
118.4	0.400467	0.401167	0.132759	0.125122	0.0720151	0.0655974	0.0241204	0.0267318	0.00960065	0.00904385
118.6	0.400093	0.401659	0.131332	0.125311	0.0716466	0.0657034	0.023113	0.026776	0.0111539	0.00905891
118.8	0.400659	0.40215	0.133731	0.1255	0.0725889	0.0658095	0.0246088	0.0268202	0.00708641	0.00907396
119	0.402198	0.402641	0.131636	0.12569	0.0709853	0.0659156	0.0262294	0.0268644	0.0115429	0.00908902
119.2	0.405724	0.403131	0.134922	0.125879	0.0709274	0.0660216	0.0254371	0.0269085	0.00702197	0.00910408
119.4	0.402774	0.40362	0.128759	0.126068	0.0704967	0.0661276	0.0256165	0.0269527	0.00803442	0.00911913
119.6	0.40476	0.40411	0.130821	0.126257	0.0667366	0.0662336	0.0237203	0.0269969	0.00951708	0.00913419
119.8	0.403397	0.404598	0.132643	0.126445	0.0754489	0.0663396	0.0267981	0.027041	0.0119661	0.00914924
120	0.402809	0.405087	0.134429	0.126634	0.0719194	0.0664456	0.0264411	0.0270852	0.0117485	0.00916429
120.2	0.404258	0.405574	0.128152	0.126823	0.0719786	0.0665515	0.0261613	0.0271294	0.0104657	0.00917935
120.4	0.405695	0.406061	0.133136	0.127011	0.074588	0.0666574	0.0226275	0.0271735	0.0108555	0.0091944
120.6	0.403478	0.406548	0.132908	0.1272	0.0714261	0.0667634	0.0252054	0.0272177	0.0103437	0.00920945
120.8	0.406337	0.407034	0.134714	0.127389	0.0740389	0.0668693	0.0244191	0.0272618	0.00679887	0.0092245
121	0.406161	0.40752	0.131064	0.127577	0.0771409	0.0669752	0.0235225	0.027306	0.0111398	0.00923955
121.2	0.402989	0.408005	0.13161	0.127765	0.0737266	0.067081	0.0237885	0.0273501	0.00903256	0.0092546
121.4	0.410401	0.40849	0.131426	0.127954	0.0696789	0.0671869	0.026473	0.0273942	0.0076396	0.00926965
121.6	0.406932	0.408974	0.133418	0.128142	0.0719169	0.0672927	0.0261465	0.0274384	0.00814844	0.00928469
121.8	0.408344	0.409458	0.132131	0.12833	0.0731939	0.0673986	0.0264481	0.0274825	0.00706525	0.00929974
122	0.408453	0.409941	0.131487	0.128518	0.0717332	0.0675044	0.0287345	0.0275266	0.0106975	0.00931479
122.2	0.411205	0.410423	0.133571	0.128706	0.0724793	0.0676102	0.0285997	0.0275708	0.00944329	0.00932983
122.4	0.410932	0.410906	0.13569	0.128894	0.0700457	0.067716	0.0257602	0.0276149	0.00781483	0.00934488
122.6	0.41371	0.411387	0.133077	0.129082	0.0740898	0.0678217	0.0291935	0.027659	0.0104997	0.00935992
122.8	0.411672	0.411868	0.134774	0.12927	0.0757023	0.0679275	0.0303658	0.0277031	0.00844289	0.00937496
123	0.410324	0.412349	0.134851	0.129458	0.0753509	0.0680332	0.0260251	0.0277473	0.00970442	0.00939001
123.2	0.412507	0.412829	0.134747	0.129645	0.0709629	0.0681389	0.0273464	0.0277914	0.0144553	0.00940505
123.4	0.414222	0.413309	0.136262	0.129833	0.0733338	0.0682447	0.0276287	0.0278355	0.0124496	0.00942009
123.6	0.411906	0.413788	0.1344	0.13002	0.0724241	0.0683503	0.0249768	0.0278796	0.0105912	0.00943513
123.8	0.413203	0.414267	0.135253	0.130208	0.0742127	0.068456	0.0296959	0.0279237	0.00934137	0.00945017
124	0.412322	0.414745	0.137342	0.130395	0.0749362	0.0685617	0.0309359	0.0279678	0.0101176	0.00946521
124.2	0.413253	0.415223	0.132418	0.130583	0.0714681	0.0686673	0.0266089	0.0280119	0.00933082	0.00948025
124.4	0.418095	0.4157	0.136969	0.13077	0.0708091	0.0687729	0.0342679	0.028056	0.00802035	0.00949528
124.6	0.413282	0.416177	0.136695	0.130957	0.0749707	0.0688786	0.0295682	0.0281001	0.0102174	0.00951032
124.8	0.415241	0.416653	0.1366	0.131144	0.0719387	0.0689842	0.027826	0.0281441	0.0112982	0.00952535
125	0.41586	0.417129	0.132635	0.131331	0.0761551	0.0690897	0.0275717	0.0281882	0.0146909	0.00954039
125.2	0.418565	0.417604	0.13727	0.131518	0.0777701	0.0691953	0.024788	0.0282323	0.00596113	0.00955542
125.4	0.411077	0.418079	0.135806	0.131705	0.0748591	0.0693009	0.0256552	0.0282764	0.00969161	0.00957046
125.6	0.417847	0.418553	0.135331	0.131892	0.0757289	0.0694064	0.0278354	0.0283205	0.0055523	0.00958549
125.8	0.417069	0.419027	0.137935	0.132079	0.070204	0.0695119	0.0298287	0.0283645	0.00591196	0.00960052
126	0.416387	0.4195	0.132383	0.132266	0.0770812	0.0696174	0.0281884	0.0284086	0.00967778	0.00961555
126.2	0.415009	0.419973	0.135982	0.132452	0.0732872	0.0697229	0.027113	0.0284526	0.00754339	0.00963059
126.4	0.416612	0.420446	0.138274	0.132639	0.0755983	0.0698284	0.0295647	0.0284967	0.0116787	0.00964562
126.6	0.417335	0.420917	0.137382	0.132825	0.0747954	0.0699339	0.0334358	0.0285408	0.011822	0.00966064
126.8	0.418133	0.421389	0.137952	0.133012	0.0736827	0.0700393	0.0241094	0.0285848	0.0110817	0.00967567
127	0.416657	0.42186	0.13955	0.133198	0.076341	0.0701447	0.0264692	0.0286289	0.00801505	0.0096907
127.2	0.419485	0.42233	0.141027	0.133384	0.0734975	0.0702501	0.0294076	0.0286729	0.00590266	0.00970573
127.4	0.421283	0.4228	0.136673	0.133571	0.073974	0.0703555	0.0274539	0.028717	0.00796683	0.00972075
127.6	0.419126	0.423269	0.135345	0.133757	0.0729911	0.0704609	0.0256186	0.028761	0.00772018	0.00973578
127.8	0.42336	0.423738	0.137546	0.133943	0.0768127	0.0705663	0.0275822	0.028805	0.00603498	0.0097508
128	0.420303	0.424207	0.137934	0.134129	0.0741196	0.0706716	0.03061	0.0288491	0.0098064	0.00976583
128.2	0.423097	0.424675	0.140644	0.134315	0.0771493	0.070777	0.0285671	0.0288931	0.00879503	0.00978085
128.4	0.423075	0.425142	0.137832	0.134501	0.0759817	0.0708823	0.028527	0.0289371	0.0118218	0.00979588
128.6	0.422295	0.425609	0.14014	0.134687	0.0757362	0.0709876	0.028517	0.0289812	0.0112493	0.0098109
128.8	0.42192	0.426076	0.13726	0.134872	0.0766347	0.0710929	0.0272428	0.0290252	0.0128932	0.00982592
129	0.42788	0.426542	0.142201	0.135058	0.0741589	0.0711982	0.0288776	0.0290692	0.0103569	0.00984094
129.2	0.423547	0.427008	0.139716	0.135244	0.0765309	0.0713034	0.0288651	0.0291132	0.00947935	0.00985596
129.4	0.422461	0.427473	0.140028	0.135429	0.0750043	0.0714087	0.031759	0.0291572	0.00977613	0.00987098
129.6	0.424906	0.427937	0.137219	0.135615	0.0726473	0.0715139	0.0285624	0.0292012	0.00914211	0.009886
129.8	0.426109	0.428402	0.139747	0.1358	0.0759638	0.0716191	0.0314826	0.0292452	0.00875289	0.00990101
130	0.425936	0.428865	0.142071	0.135986	0.0771378	0.0717243	0.0297567	0.0292892	0.0102492	0.00991603
130.2	0.429417	0.429328	0.139314	0.136171	0.0778087	0.0718295	0.026589	0.0293332	0.00866521	0.00993105
130.4	0.425335	0.429791	0.137625	0.136356	0.0749233	0.0719347	0.028154	0.0293772	0.0103423	0.00994606
130.6	0.428464	0.430253	0.141353	0.136541	0.075184	0.0720398	0.029241	0.0294212	0.00999136	0.00996108
130.8	0.429057	0.430715	0.141189	0.136726	0.0763039	0.0721449	0.0261639	0.0294652	0.0076837	0.00997609
131	0.430389	0.431176	0.145679	0.136911	0.0787115	0.07225	0.0309048	0.0295092	0.0135328	0.0099911
131.2	0.43192	0.431637	0.142406	0.137096	0.0764968	0.0723552	0.0344464	0.0295532	0.0124261	0.0100061
131.4	0.43453	0.432098	0.139726	0.137281	0.0792989	0.0724603	0.0314125	0.0295972	0.00903691	0.0100211
131.6	0.428574	0.432557	0.142964	0.137466	0.0796968	0.0725653	0.0300455	0.0296411	0.0110251	0.0100361
131.8	0.428453	0.433017	0.141497	0.137651	0.0806496	0.0726704	0.0283226	0.0296851	0.0122498	0.0100512
132	0.430038	0.433476	0.141026	0.137835	0.076081	0.0727754	0.0256153	0.0297291	0.00922699	0.0100662
132.2	0.432012	0.433934	0.145456	0.13802	0.0778279	0.0728805	0.0323193	0.029773	0.00899751	0.0100812
132.4	0.428483	0.434392	0.142534	0.138205	0.0837732	0.0729855	0.031354	0.029817	0.0102894	0.0100962
132.6	0.431345	0.43485	0.140422	0.138389	0.0802987	0.0730905	0.028473	0.029861	0.00919164	0.0101112
132.8	0.435035	0.435307	0.142906	0.138573	0.0762755	0.0731954	0.0300125	0.0299049	0.0117591	0.0101262
133	0.431773	0.435763	0.140865	0.138758	0.0804793	0.0733004	0.0277953	0.0299489	0.00934506	0.0101412
133.2	0.434689	0.436219	0.141286	0.138942	0.0753927	0.0734054	0.031651	0.0299928	0.00841684	0.0101562
133.4	0.435367	0.436675	0.143371	0.139126	0.0791997	0.0735103	0.0295696	0.0300368	0.0100163	0.0101712
133.6	0.435405	0.43713	0.144159	0.13931	0.0821475	0.0736152	0.0319178	0.0300807	0.0100753	0.0101862
133.8	0.435694	0.437585	0.146225	0.139494	0.0804927	0.0737201	0.0377268	0.0301247	0.012816	0.0102012
134	0.437478	0.438039	0.142549	0.139679	0.0799042	0.073825	0.0323079	0.0301686	0.0084293	0.0102162
134.2	0.433206	0.438493	0.144829	0.139862	0.0766524	0.0739299	0.0306996	0.0302125	0.0118134	0.0102312
134.4	0.435924	0.438946	0.141351	0.140046	0.0754955	0.0740348	0.0274514	0.0302565	0.00730033	0.0102462
134.6	0.434664	0.439399	0.145115	0.14023	0.0796849	0.0741396	0.0311347	0.0303004	0.0111416	0.0102612
134.8	0.433819	0.439851	0.14505	0.140414	0.0813376	0.0742444	0.0345483	0.0303443	0.0102534	0.0102762
135	0.432376	0.440303	0.143071	0.140598	0.0815844	0.0743493	0.0279555	0.0303882	0.00698716	0.0102912
135.2	0.433774	0.440755	0.145001	0.140781	0.0796925	0.074454	0.0308082	0.0304322	0.0123957	0.0103062
135.4	0.43533	0.441206	0.145355	0.140965	0.0792772	0.0745588	0.0284756	0.0304761	0.0139031	0.0103212
135.6	0.437138	0.441656	0.142588	0.141148	0.080358	0.0746636	0.0312563	0.03052	0.0103197	0.0103362
135.8	0.437997	0.442106	0.145876	0.141332	0.082279	0.0747683	0.0311442	0.0305639	0.00848479	0.0103512
136	0.439078	0.442556	0.144934	0.141515	0.0786895	0.0748731	0.0289081	0.0306078	0.0122575	0.0103662
136.2	0.440595	0.443005	0.150689	0.141698	0.0796061	0.0749778	0.02828	0.0306517	0.00985141	0.0103812
136.4	0.435796	0.443454	0.143647	0.141881	0.0802418	0.0750825	0.0289387	0.0306956	0.00922007	0.0103962
136.6	0.438489	0.443902	0.144192	0.142064	0.0766043	0.0751872	0.0293253	0.0307395	0.00470866	0.0104112
136.8	0.437695	0.444349	0.145515	0.142248	0.0815427	0.0752919	0.0264971	0.0307834	0.0121739	0.0104262
137	0.43982	0.444797	0.145153	0.142431	0.0790768	0.0753966	0.0348027	0.0308273	0.007518	0.0104412
137.2	0.438082	0.445243	0.14571	0.142613	0.0834511	0.0755012	0.031837	0.0308712	0.013306	0.0104562
137.4	0.442539	0.44569	0.146112	0.142796	0.0797802	0.0756058	0.0314664	0.0309151	0.00927658	0.0104712
137.6	0.438449	0.446136	0.148778	0.142979	0.0807793	0.0757104	0.0305226	0.0309589	0.00984825	0.0104861
137.8	0.444374	0.446581	0.145788	0.143162	0.0852148	0.075815	0.0290573	0.0310028	0.0124342	0.0105011
138	0.447125	0.447026	0.143465	0.143345	0.0775436	0.0759196	0.0331798	0.0310467	0.0145439	0.0105161
138.2	0.445845	0.447471	0.143413	0.143527	0.0814305	0.0760242	0.0266584	0.0310906	0.00894738	0.0105311
138.4	0.447353	0.447915	0.148034	0.14371	0.0793193	0.0761287	0.0309609	0.0311344	0.0110242	0.0105461
138.6	0.444936	0.448358	0.148456	0.143892	0.0805425	0.0762333	0.030969	0.0311783	0.00887842	0.0105611
138.8	0.443011	0.448801	0.146481	0.144075	0.0794428	0.0763378	0.0301266	0.0312222	0.00981278	0.0105761
139	0.444602	0.449244	0.147208	0.144257	0.0814647	0.0764423	0.0298832	0.031266	0.0126926	0.010591
139.2	0.44447	0.449686	0.149024	0.144439	0.0816305	0.0765468	0.0317623	0.0313099	0.0156127	0.010606
139.4	0.446324	0.450128	0.146792	0.144621	0.0813513	0.0766513	0.0301056	0.0313537	0.0075881	0.010621
139.6	0.446294	0.450569	0.150293	0.144803	0.0803142	0.0767557	0.0303026	0.0313976	0.011667	0.010636
139.8	0.449434	0.45101	0.148001	0.144986	0.0852496	0.0768602	0.0306176	0.0314414	0.0116031	0.010651
140	0.446916	0.451451	0.154644	0.145168	0.0784777	0.0769646	0.0328208	0.0314853	0.0107622	0.010666
140.2	0.443728	0.451891	0.149334	0.145349	0.08166	0.0770691	0.032997	0.0315291	0.00930871	0.0106809
140.4	0.4456	0.45233	0.150102	0.145531	0.0783834	0.0771735	0.0318557	0.0315729	0.0109527	0.0106959
140.6	0.447304	0.452769	0.150459	0.145713	0.0818296	0.0772778	0.0290509	0.0316168	0.0100618	0.0107109
140.8	0.44767	0.453208	0.153735	0.145895	0.0825285	0.0773822	0.0298693	0.0316606	0.0125675	0.0107259
141	0.449594	0.453646	0.148936	0.146077	0.0808107	0.0774866	0.0297254	0.0317044	0.0099243	0.0107408
141.2	0.451933	0.454084	0.148418	0.146258	0.0810431	0.0775909	0.0343583	0.0317482	0.00879026	0.0107558
141.4	0.447703	0.454521	0.152786	0.14644	0.0835834	0.0776952	0.0321288	0.0317921	0.00595618	0.0107708
141.6	0.448421	0.454958	0.150804	0.146621	0.0822562	0.0777995	0.0321665	0.0318359	0.0122992	0.0107858
141.8	0.45358	0.455394	0.149882	0.146803	0.0825517	0.0779038	0.0338382	0.0318797	0.00894339	0.0108007
142	0.453593	0.45583	0.15136	0.146984	0.083868	0.0780081	0.0309457	0.0319235	0.0153706	0.0108157
142.2	0.448841	0.456265	0.151291	0.147165	0.0807849	0.0781124	0.0319463	0.0319673	0.0125837	0.0108307
142.4	0.451855	0.4567	0.149458	0.147346	0.0824247	0.0782166	0.0320272	0.0320111	0.0116988	0.0108457
142.6	0.450587	0.457135	0.149248	0.147527	0.0853435	0.0783209	0.0344738	0.0320549	0.00671799	0.0108606
142.8	0.454907	0.457569	0.152935	0.147709	0.0837497	0.0784251	0.0334301	0.0320987	0.00965179	0.0108756
143	0.451133	0.458003	0.152208	0.14789	0.0828783	0.0785293	0.0315651	0.0321425	0.0129123	0.0108906
143.2	0.451889	0.458436	0.151302	0.14807	0.0826367	0.0786335	0.0311976	0.0321863	0.0063299	0.0109055
143.4	0.454137	0.458869	0.150933	0.148251	0.0792586	0.0787377	0.0303197	0.0322301	0.0108128	0.0109205
143.6	0.451125	0.459301	0.151859	0.148432	0.0842853	0.0788418	0.0341447	0.0322739	0.0129625	0.0109355
143.8	0.455296	0.459733	0.152907	0.148613	0.0848983	0.078946	0.035707	0.0323176	0.0156167	0.0109504
144	0.458977	0.460164	0.151435	0.148794	0.0812571	0.0790501	0.0334626	0.0323614	0.0098616	0.0109654
144.2	0.455914	0.460595	0.153086	0.148974	0.085974	0.0791542	0.0339865	0.0324052	0.009892	0.0109804
144.4	0.454302	0.461026	0.157181	0.149155	0.0834293	0.0792583	0.0324664	0.032449	0.00840897	0.0109953
144.6	0.454129	0.461456	0.150061	0.149335	0.0808742	0.0793624	0.0324345	0.0324927	0.00874759	0.0110103
144.8	0.456935	0.461885	0.152361	0.149516	0.0877799	0.0794664	0.035833	0.0325365	0.0107708	0.0110253
145	0.458693	0.462315	0.151233	0.149696	0.0853667	0.0795705	0.033579	0.0325803	0.00980706	0.0110402
145.2	0.453127	0.462743	0.150309	0.149876	0.0807387	0.0796745	0.0304456	0.032624	0.00994952	0.0110552
145.4	0.457789	0.463172	0.15567	0.150056	0.0820396	0.0797785	0.0367404	0.0326678	0.0115358	0.0110702
145.6	0.454918	0.4636	0.156971	0.150237	0.0860266	0.0798825	0.0356805	0.0327115	0.0122496	0.0110851
[truncated: 11,276 more rows]

## Sheet: Fig2d,e&ExtendedDF7ef
Fig2d	FCoV-23_S_long_entry
[truncated: 16 more rows]

## Sheet: Fig2f,g&ExtendedDF7g
Fig2 F FCoV-23_long_competition
[truncated: 39 more rows]

## Sheet: ExtendedDF2c
ExtendedDF2C			FSC curves
[truncated: 255 more rows]

## Sheet: ExtendedDF3c
ExtendedDF3c			FSC curve
[truncated: 255 more rows]

[truncated: 11 more sheets: ExtendedDF7a, ExtendedDF7b, ExtendedDF7h,i, Fig3a,b, Fig3c-e, Fig4a-e, Fig4f-h, ExtendedDF5a-f, ExtendedDF8c, ExtendedDF9a, ExtendedDF9b]
